# Supplementary material for: University students’ metacognitive awareness of reading strategies (MARS) in online reading and MARS’ role in their English reading comprehension
Source: PLoS One. 2024 Nov 8;19(11):e0313254. doi: 10.1371/journal.pone.0313254 (PMC11548785; doi:10.1371/journal.pone.0313254)
Supplement: S1 Data — (XLS) [file pone.0313254.s001.xls]

## Sheet: MAIN STUDY 1
EnglishProficiencyLevels	GLOB	SUP	PROBL	TOTAL_ORS	RCU	RI	RC	TOTAL_INTRINSIC	RFR	RFG	TOTAL_EXTRINSIC	TOTAL_MOTIVATION	TOTAL_SELF_EFFICACY	READER_LEVEL	TOTAL_SC	MAIN	DETAILED	INFERENCE	VOCABULARY	RCOMP	GLOBAL	SUPPORTIVE	PROB	ZSUP	ZPROBL	Lev_Glob	Lev_Sup	Lev_Probl	GLOB_LEVEL	PROBL_LEVEL	SUP_LEVEL	RC_LEVEL	Glob1	Sup1	Probl1	BLOBAL_STR	PROBLEM_STR	SUP_STR
3	1.11111	1.22222	13	39	16	17	9	42	6	5	11	59	6	3	8	4	4	4	5	5	16	11	0.727273	-1.7117	-1.35206	1	1	1	1	1	1	1	1	1	1	1.11111	0.727273	1.22222
2	2.16667	2.44444	31	94	14	14	5	33	3	6	9	44	2	1	10	1	1	4	4	3	27	37	3	1.18402	0.463258	1	1	1	1	1	1	1	1	1	1	2.16667	3	2.44444
1	1	1	11	38	16	24	12	52	8	8	16	76	8	4	12	2	2	2	2	2	13	15	1	-1.4599	-1.55376	1	1	1	1	1	1	1	1	1	1	1	1	1
1	1.11111	1.11111	14	41	10	18	7	35	4	4	8	47	4	2	12	2	3	2	3	3	13	15	1	-1.334	-1.25121	1	1	1	1	1	1	1	1	1	1	1.11111	1	1.11111
2	1.66667	1.55556	20	62	10	16	6	32	3	5	8	45	5	3	12	1	1	2	1	2	19	25	1.63636	-0.704493	-0.646104	1	1	1	1	1	1	1	1	1	1	1.66667	1.63636	1.55556
3	2.5	2	26	87	13	22	7	42	7	6	13	60	5	3	14	3	3	5	3	4	26	36	2.18182	0.680418	-0.0409975	1	1	1	1	1	1	1	1	1	1	2.5	2.18182	2
2	2.33333	2.11111	30	82	13	15	6	34	4	6	10	51	7	4	14	2	3	4	5	4	25	28	1.90909	-0.32679	0.362407	1	1	1	1	1	1	1	1	1	1	2.33333	1.90909	2.11111
2	0.944444	1	10	37	8	12	6	26	4	4	8	38	4	2	8	4	1	3	2	3	13	15	1	-1.4599	-1.65461	1	1	1	1	1	1	1	1	1	1	0.944444	1	1
3	2.44444	2.11111	32	87	10	15	8	33	4	4	8	46	5	3	12	3	5	3	4	4	25	32	2.18182	-0.0749878	0.564109	1	1	1	1	1	1	1	1	1	1	2.44444	2.18182	2.11111
1	0.555556	0.333333	5	14	8	6	3	17	2	2	4	23	2	1	4	2	2	1	2	2	6	3	0.0909091	-2.21531	-2.15887	1	1	1	1	1	1	1	1	1	1	0.555556	0.0909091	0.333333
2	2.38889	2.22222	29	80	15	20	7	42	5	5	10	57	5	3	12	2	4	4	2	3	21	33	1.54545	-0.200889	0.261556	1	1	1	1	1	1	1	1	1	1	2.38889	1.54545	2.22222
4	2.05556	1.33333	19	68	11	22	7	40	5	6	11	56	5	3	16	2	3	4	3	3	20	31	1.72727	-0.0749878	-0.746955	1	1	1	1	1	1	1	1	1	1	2.05556	1.72727	1.33333
1	1.44444	1.44444	12	53	11	11	6	28	5	5	10	42	4	2	15	3	3	1	4	3	18	23	1.27273	-0.200889	-1.45291	1	1	1	1	1	1	1	1	1	1	1.44444	1.27273	1.44444
2	1.66667	1.33333	17	56	14	22	9	45	4	2	6	55	4	2	8	2	5	3	5	4	15	26	1.27273	-0.578592	-0.948657	1	1	1	1	1	1	1	1	1	1	1.66667	1.27273	1.33333
3	1.83333	2.11111	24	73	13	18	7	38	6	6	12	56	6	3	13	2	2	3	3	3	27	24	1.90909	-0.704493	-0.2427	1	1	1	1	1	1	1	1	1	1	1.83333	1.90909	2.11111
3	1.66667	1.88889	21	67	11	14	7	32	4	5	9	46	5	3	12	3	4	4	3	4	23	25	1.81818	-0.452691	-0.545253	1	1	1	1	1	1	1	1	1	1	1.66667	1.81818	1.88889
3	2.16667	2.88889	28	89	15	24	9	48	2	3	5	61	8	4	12	4	5	3	4	4	23	40	2.18182	1.05812	0.160705	1	1	1	1	1	1	1	1	1	1	2.16667	2.18182	2.88889
1	1.33333	1.33333	15	49	11	18	9	38	6	6	12	56	6	3	11	2	3	3	1	3	17	19	1.18182	-0.956295	-1.15036	1	1	1	1	1	1	1	1	1	1	1.33333	1.18182	1.33333
4	1.33333	1.33333	16	50	9	8	3	20	3	4	7	31	4	2	6	4	4	3	3	4	15	20	1.27273	-1.2081	-1.04951	1	1	1	1	1	1	1	1	1	1	1.33333	1.27273	1.33333
2	2.22222	2.44444	32	87	11	16	8	35	5	6	11	52	6	3	9	5	5	3	4	5	27	31	2.27273	-0.0749878	0.564109	1	1	1	1	1	1	1	1	1	1	2.22222	2.27273	2.44444
2	2.27778	2.66667	31	93	9	13	7	29	3	5	8	42	5	3	12	2	3	4	4	4	30	34	2.54545	0.428616	0.463258	1	1	1	1	1	1	1	1	1	1	2.27778	2.54545	2.66667
2	1.83333	1.66667	20	63	8	16	6	30	3	3	6	38	2	1	8	3	3	3	1	3	20	23	1.36364	-0.704493	-0.646104	1	1	1	1	1	1	1	1	1	1	1.83333	1.36364	1.66667
3	2	2.66667	31	93	8	10	6	24	2	4	6	35	5	3	12	2	1	0	3	2	32	33	3	0.428616	0.463258	1	1	1	1	1	1	1	1	1	1	2	3	2.66667
1	0.5	0.555556	4	19	7	17	4	28	3	5	8	42	6	3	11	3	2	1	0	2	9	7	0.454545	-2.21531	-2.25972	1	1	1	1	1	1	1	1	1	1	0.5	0.454545	0.555556
2	2.05556	2.55556	28	85	14	17	9	40	4	6	10	56	6	3	11	1	2	3	3	3	27	33	2.27273	-0.200889	0.160705	1	1	1	1	1	1	1	1	1	1	2.05556	2.27273	2.55556
3	1.94444	1.88889	23	74	13	23	6	42	4	5	9	56	5	3	10	1	2	4	2	3	24	29	2	-0.452691	-0.343551	1	1	1	1	1	1	1	1	1	1	1.94444	2	1.88889
1	2	1.44444	31	77	16	24	12	52	8	8	16	76	8	4	16	2	2	1	2	2	12	36	2.54545	0.806319	0.463258	1	1	1	1	1	1	1	1	1	1	2	2.54545	1.44444
2	1	1	11	38	10	13	6	29	6	6	12	47	6	3	14	1	2	3	4	3	14	14	1	-1.4599	-1.55376	1	1	1	1	1	1	1	1	1	1	1	1	1
1	2.16667	1.55556	26	76	12	20	5	37	7	8	15	59	7	4	12	2	1	1	1	2	22	31	2.09091	-0.0749878	-0.0409975	1	1	1	1	1	1	1	1	1	1	2.16667	2.09091	1.55556
2	2.05556	1.88889	22	80	10	18	9	37	4	5	9	50	4	2	10	3	3	4	4	4	26	33	2.36364	0.0509132	-0.444402	1	1	1	1	1	1	1	1	1	1	2.05556	2.36364	1.88889
1	0.944444	1	11	37	8	9	4	21	4	5	9	36	6	3	13	3	2	1	4	3	13	14	1	-1.4599	-1.55376	1	1	1	1	1	1	1	1	1	1	0.944444	1	1
3	1.88889	1.77778	22	70	8	22	7	37	4	6	10	52	5	3	13	2	3	3	3	3	25	24	1.81818	-0.32679	-0.444402	1	1	1	1	1	1	1	1	1	1	1.88889	1.81818	1.77778
1	1.55556	1.44444	19	51	14	20	10	44	8	8	16	67	7	4	11	0	3	3	2	2	19	14	0.909091	-1.334	-0.746955	1	1	1	1	1	1	1	1	1	1	1.55556	0.909091	1.44444
#NULL!	0	0	0	0	4	6	3	13	2	2	4	19	2	1	4	2	2	1	2	2	0	0	0	-2.59301	-2.66312	1	1	1	1	1	1	1	1	1	1	0	0	0
1	1.88889	1.66667	21	73	16	17	10	43	6	7	13	62	6	3	13	2	2	2	2	2	25	29	2.18182	-0.452691	-0.545253	1	1	1	1	1	1	1	1	1	1	1.88889	2.18182	1.66667
4	1.83333	2	23	75	15	16	6	37	4	4	8	50	5	3	9	3	4	4	4	4	26	28	2.18182	-0.452691	-0.343551	1	1	1	1	1	1	1	1	1	1	1.83333	2.18182	2
3	2.22222	1.88889	25	78	12	14	6	32	4	4	8	45	5	3	9	4	4	5	3	4	29	25	1.90909	-0.578592	-0.141849	1	1	1	1	1	1	1	1	1	1	2.22222	1.90909	1.88889
2	1.22222	1.22222	15	46	11	14	9	34	3	2	5	43	4	2	8	3	2	3	3	3	16	16	1.18182	-1.2081	-1.15036	1	1	1	1	1	1	1	1	1	1	1.22222	1.18182	1.22222
3	1.94444	2.22222	23	74	11	16	7	34	4	5	9	47	4	2	8	3	3	3	5	4	26	27	1.72727	-0.32679	-0.343551	1	1	1	1	1	1	1	1	1	1	1.94444	1.72727	2.22222
2	2.22222	2	29	86	13	15	8	36	5	7	12	52	4	2	9	2	2	1	2	2	26	32	2.54545	-0.200889	0.261556	1	1	1	1	1	1	1	1	1	1	2.22222	2.54545	2
2	1.94444	1.22222	19	65	13	21	12	46	4	5	9	59	4	2	8	1	2	2	2	2	25	21	1.72727	-0.956295	-0.746955	1	1	1	1	1	1	1	1	1	1	1.94444	1.72727	1.22222
1	0.777778	0.777778	9	30	15	19	12	46	6	4	10	63	7	4	14	1	4	0	2	2	11	11	0.818182	-1.8376	-1.75547	1	1	1	1	1	1	1	1	1	1	0.777778	0.818182	0.777778
1	1	1	8	37	9	8	3	20	4	4	8	32	4	2	13	1	2	3	1	2	14	16	0.909091	-1.2081	-1.85632	1	1	1	1	1	1	1	1	1	1	1	0.909091	1
5	1.38889	1.55556	19	58	11	14	8	33	4	5	9	47	5	3	8	3	1	3	1	2	17	24	1.72727	-0.578592	-0.746955	1	1	1	1	1	1	1	1	1	1	1.38889	1.72727	1.55556
2	2.05556	1.77778	23	77	13	19	7	39	4	5	9	54	6	3	9	1	3	4	3	3	26	30	2.18182	-0.0749878	-0.343551	1	1	1	1	1	1	1	1	1	1	2.05556	2.18182	1.77778
3	0.833333	1.33333	15	40	10	17	7	34	4	3	7	45	4	2	12	3	4	5	4	4	12	15	1.18182	-1.334	-1.15036	1	1	1	1	1	1	1	1	1	1	0.833333	1.18182	1.33333
3	0.888889	0.888889	9	34	7	10	6	23	4	4	8	35	4	2	12	2	3	4	2	3	13	12	0.909091	-1.7117	-1.75547	1	1	1	1	1	1	1	1	1	1	0.888889	0.909091	0.888889
3	1.77778	0.888889	17	55	11	14	7	32	2	3	5	39	2	1	10	4	2	4	3	4	19	19	1.36364	-0.956295	-0.948657	1	1	1	1	1	1	1	1	1	1	1.77778	1.36364	0.888889
2	1.16667	1.22222	15	45	9	11	3	23	3	5	8	36	5	3	11	2	2	4	2	3	15	16	1.18182	-1.334	-1.15036	1	1	1	1	1	1	1	1	1	1	1.16667	1.18182	1.22222
1	1.44444	1.11111	17	53	10	14	5	29	2	2	4	38	5	3	10	2	1	0	1	1	22	14	1.54545	-1.4599	-0.948657	1	1	1	1	1	1	1	1	1	1	1.44444	1.54545	1.11111
3	2.22222	2.66667	27	82	12	21	8	41	6	5	11	60	8	4	13	1	2	5	4	3	23	33	1.63636	0.176814	0.0598535	1	1	1	1	1	1	1	1	1	1	2.22222	1.63636	2.66667
2	2	2	22	76	12	18	9	39	6	6	12	57	6	3	16	2	2	1	2	2	26	30	2	-0.32679	-0.444402	1	1	1	1	1	1	1	1	1	1	2	2	2
3	2.55556	2	29	87	11	18	7	36	4	5	9	51	6	3	9	4	4	5	3	4	26	34	2.09091	0.428616	0.261556	1	1	1	1	1	1	1	1	1	1	2.55556	2.09091	2
1	1.88889	2.11111	24	80	11	19	9	39	5	7	12	56	5	3	11	4	4	4	4	4	27	31	2.45455	0.0509132	-0.2427	1	1	1	1	1	1	1	1	1	1	1.88889	2.45455	2.11111
3	1.38889	1.11111	17	53	15	16	10	41	7	8	15	62	6	3	12	1	3	4	4	3	17	20	1.63636	-1.0822	-0.948657	1	1	1	1	1	1	1	1	1	1	1.38889	1.63636	1.11111
2	1.55556	0.777778	14	45	12	20	7	39	3	6	9	53	5	3	11	1	5	3	3	3	13	18	0.909091	-1.5858	-1.25121	1	1	1	1	1	1	1	1	1	1	1.55556	0.909091	0.777778
3	1.27778	1.11111	13	41	10	13	4	27	2	2	4	33	2	1	6	1	2	2	0	2	16	12	0.727273	-1.5858	-1.35206	1	1	1	1	1	1	1	1	1	1	1.27778	0.727273	1.11111
3	0.722222	0.444444	6	24	16	21	11	48	5	7	12	66	6	3	12	1	1	3	3	2	8	10	0.636364	-1.5858	-2.05802	1	1	1	1	1	1	1	1	1	1	0.722222	0.636364	0.444444
2	2	2	22	76	12	18	9	39	6	6	12	57	6	3	10	1	2	1	2	2	26	30	2	-0.32679	-0.444402	1	1	1	1	1	1	1	1	1	1	2	2	2
2	1.83333	1.77778	20	66	9	15	5	29	3	5	8	42	5	3	9	0	1	4	2	2	23	24	1.54545	-0.704493	-0.646104	1	1	1	1	1	1	1	1	1	1	1.83333	1.54545	1.77778
1	2.27778	2	22	80	10	12	6	28	4	5	9	43	6	3	12	4	0	1	2	2	27	34	1.90909	-0.0749878	-0.444402	1	1	1	1	1	1	1	1	1	1	2.27778	1.90909	2
2	1.94444	2	22	75	6	11	5	22	2	2	4	30	4	2	6	2	3	2	0	2	25	30	2	-0.32679	-0.444402	1	1	1	1	1	1	1	1	1	1	1.94444	2	2
1	1.44444	2.11111	21	62	12	18	7	37	7	6	13	56	6	3	12	3	3	2	1	3	22	21	1.54545	-0.704493	-0.545253	1	1	1	1	1	1	1	1	1	1	1.44444	1.54545	2.11111
2	2.05556	2.11111	25	79	13	14	8	35	3	2	5	42	2	1	8	2	1	2	3	2	29	27	2.09091	-0.200889	-0.141849	1	1	1	1	1	1	1	1	1	1	2.05556	2.09091	2.11111
2	1.94444	2	22	75	11	18	9	38	6	6	12	56	6	3	12	2	1	2	0	2	26	29	2	-0.32679	-0.444402	1	1	1	1	1	1	1	1	1	1	1.94444	2	2
2	1.83333	1.88889	25	76	11	15	8	34	6	6	12	52	6	3	13	3	0	1	1	2	29	25	2.36364	-0.830394	-0.141849	1	1	1	1	1	1	1	1	1	1	1.83333	2.36364	1.88889
2	1.55556	1.22222	16	58	11	19	9	39	7	7	14	59	6	3	11	3	1	4	2	3	20	23	1.72727	-1.0822	-1.04951	1	1	1	1	1	1	1	1	1	1	1.55556	1.72727	1.22222
2	2	2.66667	28	86	11	17	10	38	6	6	12	56	6	3	12	2	4	2	4	3	28	33	2.36364	0.176814	0.160705	1	1	1	1	1	1	1	1	1	1	2	2.36364	2.66667
1	1.94444	2	22	75	12	18	9	39	6	6	12	57	6	3	12	2	3	1	0	2	25	30	2	-0.32679	-0.444402	1	1	1	1	1	1	1	1	1	1	1.94444	2	2
1	1.33333	1.44444	16	52	13	22	12	47	2	3	5	55	3	2	4	2	1	2	2	2	18	19	1.36364	-0.956295	-1.04951	1	1	1	1	1	1	1	1	1	1	1.33333	1.36364	1.44444
4	1.88889	1.77778	26	72	13	15	10	38	6	5	11	54	5	3	11	4	5	4	4	5	23	27	2	-0.578592	-0.0409975	1	1	1	1	1	1	1	1	1	1	1.88889	2	1.77778
2	1.72222	1.77778	22	69	12	14	6	32	4	4	8	45	5	3	16	2	0	2	3	2	22	27	2	-0.578592	-0.444402	1	1	1	1	1	1	1	1	1	1	1.72222	2	1.77778
2	1.16667	0.666667	8	31	8	12	6	26	4	4	8	38	4	2	12	2	2	1	1	2	12	11	0.363636	-1.8376	-1.85632	1	1	1	1	1	1	1	1	1	1	1.16667	0.363636	0.666667
4	2.38889	2.44444	32	96	15	14	7	36	5	5	10	52	6	3	14	3	3	5	4	4	27	39	2.81818	0.680418	0.564109	1	1	1	1	1	1	1	1	1	1	2.38889	2.81818	2.44444
1	1	1	11	38	8	12	6	26	4	4	8	38	4	2	8	0	1	1	3	2	13	15	1	-1.4599	-1.55376	1	1	1	1	1	1	1	1	1	1	1	1	1
2	2.66667	2.22222	34	100	13	19	10	42	5	7	12	62	8	4	10	1	2	3	3	3	26	41	2.90909	0.93222	0.765811	1	1	1	1	1	1	1	1	1	1	2.66667	2.90909	2.22222
2	2.77778	1.88889	33	100	15	22	12	49	8	8	16	72	7	4	15	2	2	4	3	3	23	45	3	1.43582	0.66496	1	1	1	1	1	1	1	1	1	1	2.77778	3	1.88889
2	2.16667	2.22222	27	82	13	14	8	35	3	3	6	46	5	3	8	2	5	3	3	4	28	28	2.09091	-0.452691	0.0598535	1	1	1	1	1	1	1	1	1	1	2.16667	2.09091	2.22222
1	0.5	0.333333	5	20	7	18	6	31	3	4	7	42	4	2	14	2	2	0	0	1	6	9	0.727273	-1.9635	-2.15887	1	1	1	1	1	1	1	1	1	1	0.5	0.727273	0.333333
2	2.22222	2.22222	24	74	11	15	8	34	2	4	6	45	5	3	10	1	1	2	2	2	25	27	1.27273	-0.32679	-0.2427	1	1	1	1	1	1	1	1	1	1	2.22222	1.27273	2.22222
1	0.444444	0.222222	5	15	9	11	5	25	4	5	9	38	4	2	9	2	1	1	2	2	3	7	0.454545	-2.0894	-2.15887	1	1	1	1	1	1	1	1	1	1	0.444444	0.454545	0.222222
1	0.5	0.777778	6	21	8	11	5	24	2	2	4	32	4	2	11	2	3	2	1	2	9	7	0.454545	-2.21531	-2.05802	1	1	1	1	1	1	1	1	1	1	0.5	0.454545	0.777778
1	0.888889	0.222222	8	26	12	22	9	43	4	5	9	56	4	2	13	1	3	1	3	2	6	12	0.727273	-1.7117	-1.85632	1	1	1	1	1	1	1	1	1	1	0.888889	0.727273	0.222222
1	0.166667	0.888889	0	11	8	14	3	25	2	2	4	31	2	1	6	2	2	1	1	2	1	10	0	-1.4599	-2.66312	1	1	1	1	1	1	1	1	1	1	0.166667	0	0.888889
2	1.22222	1.33333	14	46	11	10	7	28	4	4	8	40	4	2	12	2	3	1	1	2	15	18	1.09091	-1.0822	-1.25121	1	1	1	1	1	1	1	1	1	1	1.22222	1.09091	1.33333
2	1.61111	1.66667	23	60	10	19	11	40	7	7	14	62	8	4	15	1	2	1	2	2	19	20	1.45455	-0.956295	-0.343551	1	1	1	1	1	1	1	1	1	1	1.61111	1.45455	1.66667
1	0.888889	1	8	34	4	6	3	13	2	4	6	25	6	3	10	3	3	2	2	3	16	11	0.818182	-1.7117	-1.85632	1	1	1	1	1	1	1	1	1	1	0.888889	0.818182	1
1	1.27778	1.66667	13	49	11	18	7	36	5	6	11	52	5	3	10	2	2	2	1	2	15	21	1	-0.578592	-1.35206	1	1	1	1	1	1	1	1	1	1	1.27778	1	1.66667
2	0.5	0.666667	7	23	10	14	6	30	6	5	11	46	5	3	9	2	2	2	3	3	8	9	0.727273	-1.8376	-1.95717	1	1	1	1	1	1	1	1	1	1	0.5	0.727273	0.666667
2	2.22222	1.44444	29	66	13	19	9	41	7	4	11	60	8	4	10	4	5	5	4	5	20	19	1.18182	-1.5858	0.261556	1	1	1	1	1	1	1	1	1	1	2.22222	1.18182	1.44444
2	1.44444	2	18	57	12	9	5	26	2	4	6	38	6	3	12	0	4	2	1	2	22	19	1.18182	-1.0822	-0.847806	1	1	1	1	1	1	1	1	1	1	1.44444	1.18182	2
2	2.22222	1.88889	18	73	10	16	5	31	3	5	8	46	7	4	5	3	3	0	1	2	31	25	1.45455	-0.32679	-0.847806	1	1	1	1	1	1	1	1	1	1	2.22222	1.45455	1.88889
1	1.55556	1.44444	16	58	8	10	4	22	3	3	6	31	3	2	9	0	3	2	1	2	19	24	1.54545	-0.830394	-1.04951	1	1	1	1	1	1	1	1	1	1	1.55556	1.54545	1.44444
1	2	2	22	76	12	18	9	39	6	6	12	57	6	3	16	1	3	4	2	3	26	30	2	-0.32679	-0.444402	1	1	1	1	1	1	1	1	1	1	2	2	2
3	2.27778	2.11111	24	80	10	15	7	32	4	5	9	47	6	3	10	1	2	1	2	2	28	30	1.81818	-0.32679	-0.2427	1	1	1	1	1	1	1	1	1	1	2.27778	1.81818	2.11111
1	1.66667	1.55556	17	56	5	7	3	15	2	3	5	25	5	3	15	1	1	1	2	2	19	21	1.09091	-0.956295	-0.948657	1	1	1	1	1	1	1	1	1	1	1.66667	1.09091	1.55556
3	0.666667	0.333333	4	19	6	10	5	21	4	5	9	35	5	3	7	3	2	1	3	3	11	4	0.363636	-2.34121	-2.25972	1	1	1	1	1	1	1	1	1	1	0.666667	0.363636	0.333333
2	1.61111	2	18	58	7	17	6	30	4	4	8	42	4	2	11	1	0	2	2	2	17	25	1	-0.0749878	-0.847806	1	1	1	1	1	1	1	1	1	1	1.61111	1	2
1	1.22222	0.888889	13	42	10	15	7	32	3	5	8	45	5	3	11	1	3	2	3	3	13	16	1.09091	-1.2081	-1.35206	1	1	1	1	1	1	1	1	1	1	1.22222	1.09091	0.888889
2	2.16667	1.77778	25	78	11	20	6	37	3	5	8	49	4	2	10	3	3	2	3	3	26	29	2.09091	-0.200889	-0.141849	1	1	1	1	1	1	1	1	1	1	2.16667	2.09091	1.77778
2	0.555556	0.444444	4	16	8	22	11	41	6	7	13	61	7	4	8	0	2	4	4	3	8	4	0.181818	-2.21531	-2.25972	1	1	1	1	1	1	1	1	1	1	0.555556	0.181818	0.444444
3	2.16667	2.33333	26	86	5	9	6	20	2	5	7	32	5	3	6	1	2	1	2	2	29	33	2.36364	0.176814	-0.0409975	1	1	1	1	1	1	1	1	1	1	2.16667	2.36364	2.33333
2	1	1	11	38	8	12	6	26	4	4	8	38	4	2	8	1	0	3	4	2	13	15	1	-1.4599	-1.55376	1	1	1	1	1	1	1	1	1	1	1	1	1
1	0.666667	0.555556	8	27	11	21	7	39	5	5	10	52	3	2	9	4	4	3	5	4	8	11	0.909091	-1.7117	-1.85632	1	1	1	1	1	1	1	1	1	1	0.666667	0.909091	0.555556
3	0.833333	0.666667	9	31	7	22	6	35	4	2	6	44	3	2	10	3	5	4	3	4	10	12	0.909091	-1.4599	-1.75547	1	1	1	1	1	1	1	1	1	1	0.833333	0.909091	0.666667
1	0.833333	0.555556	9	31	8	12	6	26	4	4	8	38	4	2	12	2	2	3	2	3	12	10	1	-1.8376	-1.75547	1	1	1	1	1	1	1	1	1	1	0.833333	1	0.555556
2	1	1	11	37	12	18	9	39	6	6	12	57	6	3	12	2	0	2	1	2	13	14	0.909091	-1.5858	-1.55376	1	1	1	1	1	1	1	1	1	1	1	0.909091	1
3	0.555556	0.444444	8	21	13	21	8	42	5	4	9	57	6	3	12	3	3	5	2	4	8	5	0.636364	-2.0894	-1.85632	1	1	1	1	1	1	1	1	1	1	0.555556	0.636364	0.444444
3	2.33333	2	27	80	13	17	7	37	5	6	11	54	6	3	12	2	4	4	4	4	25	30	1.81818	-0.200889	0.0598535	1	1	1	1	1	1	1	1	1	1	2.33333	1.81818	2
2	1.11111	1	11	40	12	19	6	37	3	5	8	49	4	2	10	3	4	4	3	4	13	17	1	-1.4599	-1.55376	1	1	1	1	1	1	1	1	1	1	1.11111	1	1
2	1.55556	1.22222	17	53	15	17	3	35	2	2	4	45	6	3	12	2	3	1	1	2	19	18	1.27273	-0.956295	-0.948657	1	1	1	1	1	1	1	1	1	1	1.55556	1.27273	1.22222
1	2.5	2.44444	30	91	11	16	6	33	2	3	5	42	4	2	9	1	3	3	1	2	27	35	2.18182	0.302715	0.362407	1	1	1	1	1	1	1	1	1	1	2.5	2.18182	2.44444
1	1.72222	1.55556	18	62	12	18	9	39	6	6	12	57	6	3	11	4	3	5	4	4	21	25	1.54545	-0.704493	-0.847806	1	1	1	1	1	1	1	1	1	1	1.72222	1.54545	1.55556
4	1.16667	1.44444	13	45	7	17	7	31	5	6	11	47	5	3	13	1	2	2	1	2	12	20	1	-0.956295	-1.35206	1	1	1	1	1	1	1	1	1	1	1.16667	1	1.44444
2	1.83333	1.88889	23	71	13	18	7	38	5	7	12	53	3	2	11	3	3	3	5	4	24	25	1.90909	-0.32679	-0.343551	1	1	1	1	1	1	1	1	1	1	1.83333	1.90909	1.88889
3	2	2	22	76	15	22	9	46	6	6	12	65	7	4	13	2	1	1	2	2	26	30	2	-0.32679	-0.444402	1	1	1	1	1	1	1	1	1	1	2	2	2
2	1.38889	1.55556	17	53	11	18	9	38	6	8	14	59	7	4	10	3	3	1	1	2	18	19	1.27273	-0.956295	-0.948657	1	1	1	1	1	1	1	1	1	1	1.38889	1.27273	1.55556
3	1.66667	1.33333	17	58	11	18	9	38	6	6	12	56	6	3	16	4	2	4	2	3	19	23	1.45455	-0.704493	-0.948657	1	1	1	1	1	1	1	1	1	1	1.66667	1.45455	1.33333
2	0.888889	1	11	36	12	19	5	36	7	6	13	56	7	4	14	2	0	2	0	1	13	13	1	-1.4599	-1.55376	1	1	1	1	1	1	1	1	1	1	0.888889	1	1
1	2.5	1.66667	30	84	13	19	10	42	6	6	12	61	7	4	6	3	1	2	3	3	18	39	2.18182	0.680418	0.362407	1	1	1	1	1	1	1	1	1	1	2.5	2.18182	1.66667
3	2	1.44444	24	71	12	20	6	38	3	4	7	50	5	3	13	2	4	5	4	4	25	24	2	-0.704493	-0.2427	1	1	1	1	1	1	1	1	1	1	2	2	1.44444
2	2.16667	2.66667	28	85	10	11	9	30	4	5	9	44	5	3	12	3	2	3	2	3	28	31	2	0.680418	0.160705	1	1	1	1	1	1	1	1	1	1	2.16667	2	2.66667
2	1.27778	0.777778	11	38	9	14	6	29	3	4	7	40	4	2	9	2	3	2	3	3	16	11	0.727273	-1.7117	-1.55376	1	1	1	1	1	1	1	1	1	1	1.27778	0.727273	0.777778
2	1.83333	2	19	73	11	12	7	30	4	5	9	43	4	2	9	1	1	3	2	2	26	31	2	-0.452691	-0.746955	1	1	1	1	1	1	1	1	1	1	1.83333	2	2
2	0.722222	0.555556	7	22	14	19	8	41	4	5	9	55	5	3	9	3	3	1	1	2	7	9	0.363636	-1.8376	-1.95717	1	1	1	1	1	1	1	1	1	1	0.722222	0.363636	0.555556
1	2.55556	2.55556	36	98	10	9	4	23	2	3	5	31	3	2	6	2	2	3	3	3	27	39	2.63636	0.554517	0.967513	1	1	1	1	1	1	1	1	1	1	2.55556	2.63636	2.55556
2	2.16667	1.77778	20	78	7	8	8	23	2	4	6	34	5	3	15	1	2	2	3	2	27	31	2.09091	0.0509132	-0.646104	1	1	1	1	1	1	1	1	1	1	2.16667	2.09091	1.77778
2	1.61111	1.33333	17	55	12	21	9	42	5	4	9	57	6	3	12	0	4	2	0	2	22	17	1.27273	-1.334	-0.948657	1	1	1	1	1	1	1	1	1	1	1.61111	1.27273	1.33333
1	1.16667	0.888889	12	39	10	19	6	35	5	8	13	53	5	3	10	2	2	3	3	3	14	14	0.909091	-1.4599	-1.45291	1	1	1	1	1	1	1	1	1	1	1.16667	0.909091	0.888889
1	1.66667	1.88889	18	69	9	15	7	31	6	5	11	49	7	4	12	2	1	1	1	2	28	25	2	-0.578592	-0.847806	1	1	1	1	1	1	1	1	1	1	1.66667	2	1.88889
2	2	1.88889	25	76	12	12	5	29	4	5	9	42	4	2	11	3	4	0	4	3	21	33	2.09091	0.176814	-0.141849	1	1	1	1	1	1	1	1	1	1	2	2.09091	1.88889
2	1.44444	1.66667	17	64	13	19	4	36	2	6	8	49	5	3	11	0	1	3	1	2	23	26	2.09091	-0.200889	-0.948657	1	1	1	1	1	1	1	1	1	1	1.44444	2.09091	1.66667
1	1.16667	1.11111	17	39	12	20	8	40	3	4	7	53	6	3	7	2	1	3	1	2	13	11	0.727273	-1.9635	-0.948657	1	1	1	1	1	1	1	1	1	1	1.16667	0.727273	1.11111
1	2.44444	2.11111	30	92	12	23	10	45	6	7	13	63	5	3	12	2	1	2	1	2	31	33	2.63636	0.428616	0.362407	1	1	1	1	1	1	1	1	1	1	2.44444	2.63636	2.11111
3	1.16667	1.22222	13	43	13	19	6	38	3	7	10	52	4	2	7	1	2	2	1	2	17	15	1	-1.334	-1.35206	1	1	1	1	1	1	1	1	1	1	1.16667	1	1.22222
2	0.944444	1	11	37	5	13	6	24	3	3	6	33	3	2	4	1	2	1	1	2	13	14	1	-1.5858	-1.55376	1	1	1	1	1	1	1	1	1	1	0.944444	1	1
2	1.72222	1.77778	17	66	11	19	8	38	2	6	8	51	5	3	11	3	4	5	4	4	25	25	1.72727	-0.578592	-0.948657	1	1	1	1	1	1	1	1	1	1	1.72222	1.72727	1.77778
3	2.11111	2	24	73	14	16	7	37	4	4	8	50	5	3	11	2	4	4	4	4	23	28	1.54545	-0.452691	-0.2427	1	1	1	1	1	1	1	1	1	1	2.11111	1.54545	2
1	2.05556	2.11111	23	82	11	15	6	32	3	6	9	44	3	2	8	2	3	1	2	2	32	28	2.36364	0.176814	-0.343551	1	1	1	1	1	1	1	1	1	1	2.05556	2.36364	2.11111
3	2.44444	1.77778	28	79	11	21	11	43	5	7	12	61	6	3	9	4	2	4	1	3	26	26	1.72727	-0.452691	0.160705	1	1	1	1	1	1	1	1	1	1	2.44444	1.72727	1.77778
2	1.77778	1.33333	18	58	9	18	4	31	6	5	11	46	4	2	9	1	0	4	2	2	22	20	1.27273	-1.0822	-0.847806	1	1	1	1	1	1	1	1	1	1	1.77778	1.27273	1.33333
2	0.888889	1	10	36	14	21	12	47	8	7	15	69	7	4	15	2	4	1	5	3	12	15	1	-1.4599	-1.65461	1	1	1	1	1	1	1	1	1	1	0.888889	1	1
2	1.94444	2.11111	25	77	12	20	9	41	6	8	14	61	6	3	16	2	5	3	5	4	26	28	2.09091	-0.32679	-0.141849	1	1	1	1	1	1	1	1	1	1	1.94444	2.09091	2.11111
2	2.61111	2.33333	33	91	10	20	8	38	4	6	10	52	4	2	11	2	4	2	3	3	24	37	2.09091	0.302715	0.66496	1	1	1	1	1	1	1	1	1	1	2.61111	2.09091	2.33333
3	1.38889	1.88889	15	54	8	12	9	29	4	4	8	45	8	4	12	3	2	1	3	3	18	21	1.09091	-0.704493	-1.15036	1	1	1	1	1	1	1	1	1	1	1.38889	1.09091	1.88889
3	1.27778	1.44444	17	50	9	13	8	30	5	5	10	46	6	3	10	2	3	3	1	3	17	18	1.27273	-1.0822	-0.948657	1	1	1	1	1	1	1	1	1	1	1.27778	1.27273	1.44444
#NULL!	0.944444	1.22222	15	40	10	16	8	34	4	6	10	48	4	2	8	1	5	1	2	3	12	14	1.09091	-1.4599	-1.15036	1	1	1	1	1	1	1	1	1	1	0.944444	1.09091	1.22222
3	2	2	22	76	12	18	9	39	6	6	12	57	6	3	12	1	1	0	0	1	26	30	2	-0.32679	-0.444402	1	1	1	1	1	1	1	1	1	1	2	2	2
2	2.5	1.77778	30	80	9	11	8	28	2	6	8	40	4	2	7	2	3	2	3	3	25	27	1.72727	-0.830394	0.362407	1	1	1	1	1	1	1	1	1	1	2.5	1.72727	1.77778
1	2.5	2.55556	31	98	12	16	7	35	5	5	10	50	5	3	13	0	2	4	2	2	29	40	2.72727	1.18402	0.463258	1	1	1	1	1	1	1	1	1	1	2.5	2.72727	2.55556
2	0.444444	0.444444	5	18	12	22	8	42	4	4	8	56	6	3	8	1	2	1	2	2	6	8	0.545455	-1.9635	-2.15887	1	1	1	1	1	1	1	1	1	1	0.444444	0.545455	0.444444
2	1	1	11	38	12	21	11	44	7	7	14	64	6	3	11	1	2	1	0	1	13	15	1	-1.4599	-1.55376	1	1	1	1	1	1	1	1	1	1	1	1	1
1	0.277778	0.222222	2	12	6	6	3	15	4	4	8	25	2	1	5	1	2	1	2	2	7	3	0.454545	-2.34121	-2.46142	1	1	1	1	1	1	1	1	1	1	0.277778	0.454545	0.222222
2	0.777778	0.666667	8	25	14	19	7	40	4	6	10	56	6	3	7	1	1	1	2	2	9	8	0.454545	-1.9635	-1.85632	1	1	1	1	1	1	1	1	1	1	0.777778	0.454545	0.666667
4	2.05556	2.22222	28	85	12	21	7	40	5	4	9	54	5	3	12	4	4	5	4	5	31	26	2.54545	-0.200889	0.160705	1	1	1	1	1	1	1	1	1	1	2.05556	2.54545	2.22222
2	2.05556	1.77778	25	73	15	18	6	39	4	5	9	53	5	3	11	1	5	5	4	4	28	21	1.81818	-0.578592	-0.141849	1	1	1	1	1	1	1	1	1	1	2.05556	1.81818	1.77778
1	0.888889	0.777778	11	35	11	18	6	35	4	5	9	48	4	2	11	4	3	3	1	3	11	14	1.09091	-1.4599	-1.55376	1	1	1	1	1	1	1	1	1	1	0.888889	1.09091	0.777778
3	1.44444	1.66667	20	62	8	12	6	26	4	4	8	38	4	2	8	0	1	2	2	2	21	23	1.90909	-0.704493	-0.646104	1	1	1	1	1	1	1	1	1	1	1.44444	1.90909	1.66667
3	2.16667	2.33333	28	81	11	22	9	42	3	6	9	56	5	3	12	4	3	4	3	4	27	28	1.90909	-0.452691	0.160705	1	1	1	1	1	1	1	1	1	1	2.16667	1.90909	2.33333
1	0.555556	0.666667	8	24	8	12	4	24	4	3	7	34	3	2	9	2	0	2	3	2	9	8	0.727273	-1.9635	-1.85632	1	1	1	1	1	1	1	1	1	1	0.555556	0.727273	0.666667
3	1.38889	1.11111	13	48	15	19	8	42	4	5	9	59	8	4	14	3	2	4	3	3	15	20	1.18182	-0.956295	-1.35206	1	1	1	1	1	1	1	1	1	1	1.38889	1.18182	1.11111
1	1.94444	2.11111	24	75	13	19	6	38	5	5	10	53	5	3	13	3	2	3	3	3	25	27	1.90909	0.0509132	-0.2427	1	1	1	1	1	1	1	1	1	1	1.94444	1.90909	2.11111
2	1.66667	1.44444	21	59	8	11	3	22	4	2	6	33	5	3	7	2	4	4	4	4	21	18	1.45455	-0.956295	-0.545253	1	1	1	1	1	1	1	1	1	1	1.66667	1.45455	1.44444
3	1.5	1.11111	13	52	11	11	8	30	3	4	7	42	5	3	9	2	0	2	1	2	16	23	1.36364	-0.704493	-1.35206	1	1	1	1	1	1	1	1	1	1	1.5	1.36364	1.11111
3	2.22222	1.55556	21	68	13	14	8	35	3	5	8	46	3	2	9	4	3	4	1	3	25	22	1.27273	-0.956295	-0.545253	1	1	1	1	1	1	1	1	1	1	2.22222	1.27273	1.55556
3	2.61111	2.55556	29	97	12	18	12	42	8	7	15	64	7	4	12	2	5	4	5	4	29	40	2.45455	1.18402	0.261556	1	1	1	1	1	1	1	1	1	1	2.61111	2.45455	2.55556
3	1.66667	1.77778	21	67	12	22	9	43	7	6	13	62	6	3	9	1	1	1	1	1	23	25	1.90909	-0.578592	-0.545253	1	1	1	1	1	1	1	1	1	1	1.66667	1.90909	1.77778
3	1.77778	2	22	72	8	12	6	26	4	4	8	38	4	2	4	2	2	0	2	2	26	26	2	-0.578592	-0.444402	1	1	1	1	1	1	1	1	1	1	1.77778	2	2
3	1.38889	1.33333	19	55	14	20	8	42	4	5	9	56	5	3	13	3	4	4	4	4	16	21	1.63636	-0.830394	-0.746955	1	1	1	1	1	1	1	1	1	1	1.38889	1.63636	1.33333
2	1.94444	2.33333	24	75	10	12	5	27	5	5	10	43	6	3	10	1	2	4	0	2	26	25	1.72727	-0.0749878	-0.2427	1	1	1	1	1	1	1	1	1	1	1.94444	1.72727	2.33333
3	0.611111	0.666667	8	23	13	17	8	38	6	2	8	48	2	1	9	1	3	3	2	3	7	8	0.545455	-1.9635	-1.85632	1	1	1	1	1	1	1	1	1	1	0.611111	0.545455	0.666667
3	1.55556	1.11111	18	53	10	17	7	34	6	6	12	51	5	3	10	1	3	3	3	3	15	21	1.36364	-0.578592	-0.847806	1	1	1	1	1	1	1	1	1	1	1.55556	1.36364	1.11111
2	0.944444	0.888889	11	36	14	21	11	46	8	8	16	70	8	4	10	2	2	1	2	2	11	15	1	-1.4599	-1.55376	1	1	1	1	1	1	1	1	1	1	0.944444	1	0.888889
2	1.77778	1.22222	21	60	8	15	6	29	2	3	5	38	4	2	12	3	4	4	3	4	20	22	1.54545	-0.704493	-0.545253	1	1	1	1	1	1	1	1	1	1	1.77778	1.54545	1.22222
3	1.72222	2.22222	25	71	14	22	8	44	8	4	12	62	6	3	11	3	4	4	2	4	20	26	1.81818	-0.32679	-0.141849	1	1	1	1	1	1	1	1	1	1	1.72222	1.81818	2.22222
3	0.944444	1.22222	11	38	15	24	12	51	7	7	14	71	6	3	11	3	2	3	3	3	13	16	0.909091	-1.2081	-1.55376	1	1	1	1	1	1	1	1	1	1	0.944444	0.909091	1.22222
3	2.11111	2.11111	22	80	10	18	7	35	7	7	14	55	6	3	8	0	4	3	2	3	28	31	2.09091	0.0509132	-0.444402	1	1	1	1	1	1	1	1	1	1	2.11111	2.09091	2.11111
3	1.83333	2	24	72	12	15	7	34	4	6	10	50	6	3	12	4	4	4	3	4	25	25	1.90909	-0.578592	-0.2427	1	1	1	1	1	1	1	1	1	1	1.83333	1.90909	2
1	1.44444	1.66667	17	59	16	19	12	47	7	8	15	70	8	4	9	1	1	2	1	2	23	19	1.63636	-0.830394	-0.948657	1	1	1	1	1	1	1	1	1	1	1.44444	1.63636	1.66667
2	1.94444	2.55556	23	73	13	11	6	30	3	5	8	42	4	2	12	2	4	4	3	4	24	29	1.36364	-0.452691	-0.343551	1	1	1	1	1	1	1	1	1	1	1.94444	1.36364	2.55556
3	2.11111	1.22222	18	69	8	13	5	26	3	5	8	41	7	4	9	1	3	2	4	3	27	25	1.81818	-0.32679	-0.847806	1	1	1	1	1	1	1	1	1	1	2.11111	1.81818	1.22222
1	1.83333	1.55556	22	65	11	15	7	33	5	5	10	47	4	2	10	2	2	5	2	3	23	21	1.63636	-0.830394	-0.444402	1	1	1	1	1	1	1	1	1	1	1.83333	1.63636	1.55556
3	1.55556	2	18	61	11	16	7	34	4	6	10	50	6	3	14	2	2	3	2	3	20	23	1.36364	-0.578592	-0.847806	1	1	1	1	1	1	1	1	1	1	1.55556	1.36364	2
4	2.16667	1.77778	26	73	16	16	5	37	2	2	4	46	5	3	5	1	2	4	2	3	25	24	1.63636	-1.2081	-0.0409975	1	1	1	1	1	1	1	1	1	1	2.16667	1.63636	1.77778
2	1.66667	1.44444	16	57	11	15	7	33	5	5	10	48	5	3	10	3	1	0	1	2	22	21	1.27273	-1.0822	-1.04951	1	1	1	1	1	1	1	1	1	1	1.66667	1.27273	1.44444
3	1.61111	1.22222	17	52	10	17	7	34	2	3	5	44	5	3	12	4	3	5	3	4	16	19	1.09091	-1.2081	-0.948657	1	1	1	1	1	1	1	1	1	1	1.61111	1.09091	1.22222
1	1.22222	1.11111	13	46	10	18	9	37	4	5	9	52	6	3	14	1	1	1	1	1	13	21	1.27273	-0.956295	-1.35206	1	1	1	1	1	1	1	1	1	1	1.22222	1.27273	1.11111
3	1.66667	1.33333	17	53	14	21	10	45	7	6	13	63	5	3	8	2	4	3	3	3	17	20	1	-0.704493	-0.948657	1	1	1	1	1	1	1	1	1	1	1.66667	1	1.33333
3	2.27778	1.44444	26	70	11	18	3	32	2	2	4	41	5	3	14	2	1	1	4	2	20	24	1.45455	-0.452691	-0.0409975	1	1	1	1	1	1	1	1	1	1	2.27778	1.45455	1.44444
3	2.61111	2	24	86	12	10	6	28	2	6	8	42	6	3	11	0	3	4	3	3	24	40	1.90909	0.554517	-0.2427	1	1	1	1	1	1	1	1	1	1	2.61111	1.90909	2
3	1.44444	1.22222	16	49	8	15	5	28	4	4	8	40	4	2	12	0	3	3	0	2	18	16	1.09091	-1.334	-1.04951	1	1	1	1	1	1	1	1	1	1	1.44444	1.09091	1.22222
4	2.27778	2.55556	26	86	12	15	8	35	5	6	11	53	7	4	9	3	3	2	4	3	29	34	2	0.302715	-0.0409975	1	1	1	1	1	1	1	1	1	1	2.27778	2	2.55556
2	0	0	0	0	6	10	5	21	2	3	5	28	2	1	9	1	3	1	1	2	0	0	0	-2.59301	-2.66312	1	1	1	1	1	1	1	1	1	1	0	0	0
4	1.44444	1.33333	16	51	12	18	9	39	6	6	12	57	6	3	12	3	3	4	1	3	17	19	1.18182	-1.0822	-1.04951	1	1	1	1	1	1	1	1	1	1	1.44444	1.18182	1.33333
1	1.83333	2	21	75	11	21	11	43	5	5	10	59	6	3	5	2	1	1	1	2	33	22	2.18182	-0.578592	-0.545253	1	1	1	1	1	1	1	1	1	1	1.83333	2.18182	2
5	2.27778	2.22222	25	81	11	16	8	35	4	6	10	48	3	2	12	2	3	3	3	3	24	34	1.81818	0.302715	-0.141849	1	1	1	1	1	1	1	1	1	1	2.27778	1.81818	2.22222
2	2	1.44444	19	61	9	16	6	31	4	5	9	45	5	3	9	3	0	3	1	2	23	20	1.09091	-0.956295	-0.746955	1	1	1	1	1	1	1	1	1	1	2	1.09091	1.44444
3	1.66667	1.33333	23	61	15	22	12	49	2	4	6	62	7	4	10	4	3	4	5	4	17	22	1.72727	-1.2081	-0.343551	1	1	1	1	1	1	1	1	1	1	1.66667	1.72727	1.33333
3	2.22222	2	25	79	10	15	6	31	4	6	10	46	5	3	12	0	2	3	1	2	26	30	1.90909	0.0509132	-0.141849	1	1	1	1	1	1	1	1	1	1	2.22222	1.90909	2
3	1.5	1.77778	18	59	10	18	6	34	4	4	8	47	5	3	9	0	2	2	3	2	20	23	1.45455	-0.830394	-0.847806	1	1	1	1	1	1	1	1	1	1	1.5	1.45455	1.77778
3	1.33333	0.777778	12	40	12	18	9	39	6	6	12	57	6	3	12	1	4	4	2	3	13	16	0.818182	-1.334	-1.45291	1	1	1	1	1	1	1	1	1	1	1.33333	0.818182	0.777778
4	2.72222	1.22222	23	74	14	23	7	44	5	7	12	62	6	3	14	1	2	4	3	3	20	31	1.27273	-0.452691	-0.343551	1	1	1	1	1	1	1	1	1	1	2.72222	1.27273	1.22222
4	0.944444	0.777778	13	34	16	24	12	52	8	7	15	73	6	3	11	2	2	2	2	2	13	9	0.909091	-2.0894	-1.35206	1	1	1	1	1	1	1	1	1	1	0.944444	0.909091	0.777778
2	0.5	0.555556	8	19	9	15	6	30	4	6	10	45	5	3	8	2	2	1	2	2	6	6	0.454545	-1.9635	-1.85632	1	1	1	1	1	1	1	1	1	1	0.5	0.454545	0.555556
3	1	0.888889	11	39	15	17	10	42	7	7	14	63	7	4	14	1	3	1	1	2	12	17	1.18182	-1.2081	-1.55376	1	1	1	1	1	1	1	1	1	1	1	1.18182	0.888889
3	1.5	1	12	41	8	11	3	22	7	5	12	38	4	2	12	1	4	3	3	3	9	20	0.454545	-0.452691	-1.45291	1	1	1	1	1	1	1	1	1	1	1.5	0.454545	1
2	2	2	26	78	12	15	7	34	4	6	10	50	6	3	14	1	2	2	3	2	27	28	2.18182	-0.578592	-0.0409975	1	1	1	1	1	1	1	1	1	1	2	2.18182	2
2	1.72222	2.11111	24	71	13	10	3	26	2	2	4	34	4	2	12	4	4	5	4	5	25	24	1.90909	-0.704493	-0.2427	1	1	1	1	1	1	1	1	1	1	1.72222	1.90909	2.11111
2	1.44444	0.888889	16	50	9	17	4	30	2	4	6	39	3	2	11	0	2	1	2	2	13	22	1.45455	-1.0822	-1.04951	1	1	1	1	1	1	1	1	1	1	1.44444	1.45455	0.888889
2	1.55556	1.88889	21	64	12	16	5	33	4	5	9	47	5	3	11	2	2	2	3	3	22	23	1.72727	-0.956295	-0.545253	1	1	1	1	1	1	1	1	1	1	1.55556	1.72727	1.88889
3	0.666667	1.11111	8	30	9	10	6	25	6	6	12	40	3	2	9	3	2	0	2	2	9	14	0.727273	-1.4599	-1.85632	1	1	1	1	1	1	1	1	1	1	0.666667	0.727273	1.11111
4	2.16667	2.22222	23	82	12	18	9	39	6	6	12	57	6	3	9	1	2	3	4	3	30	31	2.09091	0.176814	-0.343551	1	1	1	1	1	1	1	1	1	1	2.16667	2.09091	2.22222
3	1.05556	1	11	39	12	15	7	34	5	5	10	48	4	2	10	1	1	1	3	2	14	15	1	-1.4599	-1.55376	1	1	1	1	1	1	1	1	1	1	1.05556	1	1
3	2.22222	2.44444	28	87	14	21	9	44	5	6	11	59	4	2	7	4	4	3	4	4	27	34	2.27273	0.428616	0.160705	1	1	1	1	1	1	1	1	1	1	2.22222	2.27273	2.44444
2	1.38889	1.55556	14	53	9	14	3	26	2	4	6	37	5	3	15	3	4	3	3	4	14	25	1.27273	-0.200889	-1.25121	1	1	1	1	1	1	1	1	1	1	1.38889	1.27273	1.55556
3	0.833333	0.888889	10	30	11	14	8	33	4	4	8	46	5	3	10	1	2	2	2	2	11	9	0.636364	-1.8376	-1.65461	1	1	1	1	1	1	1	1	1	1	0.833333	0.636364	0.888889
1	0.833333	0.777778	15	33	9	12	4	25	4	3	7	38	6	3	10	0	0	0	2	1	6	14	1	-1.4599	-1.15036	1	1	1	1	1	1	1	1	1	1	0.833333	1	0.777778
4	0.888889	1	11	36	8	12	6	26	4	4	8	38	4	2	8	1	2	1	2	2	13	13	1	-1.4599	-1.55376	1	1	1	1	1	1	1	1	1	1	0.888889	1	1
2	1.72222	1.88889	27	74	10	16	8	34	4	6	10	50	6	3	11	4	4	3	4	4	22	28	2.36364	-0.32679	0.0598535	1	1	1	1	1	1	1	1	1	1	1.72222	2.36364	1.88889
3	1.72222	1.88889	21	70	9	16	7	32	5	6	11	48	5	3	11	1	3	1	3	2	25	25	2	-0.32679	-0.545253	1	1	1	1	1	1	1	1	1	1	1.72222	2	1.88889
2	0.666667	0.444444	5	23	8	12	6	26	2	4	6	36	4	2	9	1	1	4	1	2	10	8	0.636364	-1.8376	-2.15887	1	1	1	1	1	1	1	1	1	1	0.666667	0.636364	0.444444
3	2.33333	1.77778	27	82	13	15	9	37	7	7	14	57	6	3	14	0	2	4	1	2	24	33	2.18182	0.0509132	0.0598535	1	1	1	1	1	1	1	1	1	1	2.33333	2.18182	1.77778
2	1.11111	1	15	42	10	18	7	35	4	5	9	48	4	2	9	2	2	3	3	3	17	11	1.18182	-1.7117	-1.15036	1	1	1	1	1	1	1	1	1	1	1.11111	1.18182	1
1	1.94444	1.11111	28	62	10	6	3	19	4	4	8	33	6	3	12	1	2	1	2	2	21	17	1.54545	-1.0822	0.160705	1	1	1	1	1	1	1	1	1	1	1.94444	1.54545	1.11111
3	1.77778	1.77778	18	64	14	21	11	46	5	7	12	64	6	3	12	2	1	4	5	3	22	26	1.45455	-0.452691	-0.847806	1	1	1	1	1	1	1	1	1	1	1.77778	1.45455	1.77778
3	1.66667	1.66667	20	64	11	17	8	36	5	6	11	52	5	3	13	1	3	3	3	3	22	24	1.72727	-0.704493	-0.646104	1	1	1	1	1	1	1	1	1	1	1.66667	1.72727	1.66667
2	2	2	22	76	12	8	10	30	3	5	8	44	6	3	8	4	2	2	3	3	26	30	2	-0.32679	-0.444402	1	1	1	1	1	1	1	1	1	1	2	2	2
3	1.66667	1.88889	16	60	11	15	7	33	4	5	9	47	5	3	10	1	4	4	3	3	22	24	1.18182	-0.830394	-1.04951	1	1	1	1	1	1	1	1	1	1	1.66667	1.18182	1.88889
1	2.44444	2.22222	25	84	16	20	5	41	2	2	4	51	6	3	10	0	3	1	1	2	27	33	1.81818	0.554517	-0.141849	1	1	1	1	1	1	1	1	1	1	2.44444	1.81818	2.22222
3	1	1.11111	11	35	11	12	4	27	2	4	6	37	4	2	6	0	3	3	4	3	15	9	0.636364	-1.8376	-1.55376	1	1	1	1	1	1	1	1	1	1	1	0.636364	1.11111
1	1.11111	1.11111	11	37	5	8	5	18	3	6	9	34	7	4	11	1	0	1	1	1	12	15	0.636364	-1.2081	-1.55376	1	1	1	1	1	1	1	1	1	1	1.11111	0.636364	1.11111
2	1.61111	1.66667	22	57	9	15	3	27	3	2	5	35	3	2	7	3	2	2	0	2	16	19	1.18182	-0.704493	-0.444402	1	1	1	1	1	1	1	1	1	1	1.61111	1.18182	1.66667
2	2	2	22	76	11	13	7	31	4	5	9	48	8	4	9	2	4	1	0	2	26	30	2	-0.32679	-0.444402	1	1	1	1	1	1	1	1	1	1	2	2	2
2	1.94444	1.88889	27	71	8	7	6	21	2	5	7	32	4	2	8	1	3	3	1	2	17	28	1.72727	-0.32679	0.0598535	1	1	1	1	1	1	1	1	1	1	1.94444	1.72727	1.88889
3	1.55556	1.44444	21	53	9	10	7	26	4	5	9	39	4	2	7	3	4	4	4	4	17	18	1.09091	-1.0822	-0.545253	1	1	1	1	1	1	1	1	1	1	1.55556	1.09091	1.44444
2	0.666667	0.666667	8	23	9	11	3	23	2	4	6	31	2	1	10	1	1	3	3	2	10	6	0.454545	-2.0894	-1.85632	1	1	1	1	1	1	1	1	1	1	0.666667	0.454545	0.666667
3	2.16667	2.22222	27	83	11	22	8	41	4	5	9	54	4	2	12	3	2	1	2	2	26	33	2.18182	0.302715	0.0598535	1	1	1	1	1	1	1	1	1	1	2.16667	2.18182	2.22222
3	0.833333	0.666667	11	35	11	19	7	37	7	5	12	54	5	3	11	3	3	3	5	4	12	14	1.27273	-1.7117	-1.55376	1	1	1	1	1	1	1	1	1	1	0.833333	1.27273	0.666667
1	1.33333	1.22222	18	52	7	7	5	19	2	6	8	32	5	3	11	3	3	4	5	4	18	16	1.54545	-0.830394	-0.847806	1	1	1	1	1	1	1	1	1	1	1.33333	1.54545	1.22222
4	2.44444	2.44444	33	90	11	23	11	45	7	8	15	64	4	2	6	2	3	3	3	3	30	29	2.18182	-0.200889	0.66496	1	1	1	1	1	1	1	1	1	1	2.44444	2.18182	2.44444
1	1.27778	1.33333	15	46	12	18	12	42	5	3	8	55	5	3	9	1	0	2	2	2	17	15	1	-1.2081	-1.15036	1	1	1	1	1	1	1	1	1	1	1.27778	1	1.33333
3	2.27778	2.22222	29	85	9	20	8	37	4	6	10	52	5	3	11	3	3	3	3	3	27	31	2.18182	0.176814	0.261556	1	1	1	1	1	1	1	1	1	1	2.27778	2.18182	2.22222
1	1.5	1.55556	17	58	9	13	7	29	2	5	7	40	4	2	8	1	2	1	0	1	22	20	1.54545	-0.704493	-0.948657	1	1	1	1	1	1	1	1	1	1	1.5	1.54545	1.55556
3	2.5	2.44444	28	93	15	22	10	47	7	5	12	65	6	3	13	4	3	2	4	4	24	44	2.36364	1.05812	0.160705	1	1	1	1	1	1	1	1	1	1	2.5	2.36364	2.44444
2	1	0.777778	10	36	11	16	3	30	2	3	5	38	3	2	5	2	3	4	3	3	10	16	1	-1.2081	-1.65461	1	1	1	1	1	1	1	1	1	1	1	1	0.777778
2	2.05556	2.44444	26	76	12	17	9	38	4	4	8	51	5	3	7	1	2	2	1	2	22	31	1.54545	-0.200889	-0.0409975	1	1	1	1	1	1	1	1	1	1	2.05556	1.54545	2.44444
3	1.88889	1.88889	20	72	11	9	4	24	3	2	5	34	5	3	11	3	2	3	2	3	25	29	1.90909	-0.32679	-0.646104	1	1	1	1	1	1	1	1	1	1	1.88889	1.90909	1.88889
1	2.16667	2	25	81	11	17	9	37	5	6	11	53	5	3	7	3	0	2	0	2	27	31	2.18182	-0.0749878	-0.141849	1	1	1	1	1	1	1	1	1	1	2.16667	2.18182	2
4	2.11111	1.55556	20	72	9	11	4	24	3	4	7	37	6	3	12	2	0	3	1	2	25	28	1.81818	-0.452691	-0.646104	1	1	1	1	1	1	1	1	1	1	2.11111	1.81818	1.55556
4	1.66667	1.55556	19	63	11	17	10	38	7	8	15	61	8	4	15	2	1	2	0	2	25	20	1.72727	-0.956295	-0.746955	1	1	1	1	1	1	1	1	1	1	1.66667	1.72727	1.55556
3	1.88889	2	25	73	14	13	4	31	7	8	15	53	7	4	10	3	1	4	2	3	25	25	1.90909	-0.704493	-0.141849	1	1	1	1	1	1	1	1	1	1	1.88889	1.90909	2
3	1.11111	1.22222	11	42	12	18	9	39	6	6	12	57	6	3	12	1	2	2	1	2	16	16	1	-1.4599	-1.55376	1	1	1	1	1	1	1	1	1	1	1.11111	1	1.22222
3	2.38889	2.11111	27	83	12	17	8	37	6	5	11	52	4	2	9	1	2	1	3	2	29	29	1.90909	-0.32679	0.0598535	1	1	1	1	1	1	1	1	1	1	2.38889	1.90909	2.11111
4	2.44444	2.33333	24	83	11	20	5	36	5	4	9	52	7	4	12	0	2	1	2	2	27	32	1.63636	0.554517	-0.2427	1	1	1	1	1	1	1	1	1	1	2.44444	1.63636	2.33333
4	2	2	22	71	10	13	6	29	2	4	6	41	6	3	11	2	2	3	2	3	21	29	1.54545	0.302715	-0.444402	1	1	1	1	1	1	1	1	1	1	2	1.54545	2
4	1.77778	2	21	72	11	13	4	28	3	4	7	39	4	2	11	1	1	2	1	2	26	27	2	-0.32679	-0.545253	1	1	1	1	1	1	1	1	1	1	1.77778	2	2
2	2	2	22	76	8	12	6	26	4	4	8	38	4	2	8	0	3	3	1	2	26	30	2	-0.32679	-0.444402	1	1	1	1	1	1	1	1	1	1	2	2	2
2	1	0.888889	7	32	11	16	5	32	2	2	4	39	3	2	9	2	2	1	1	2	11	14	0.545455	-1.5858	-1.95717	1	1	1	1	1	1	1	1	1	1	1	0.545455	0.888889
3	1.88889	1.88889	20	71	13	21	11	45	6	7	13	65	7	4	12	0	1	1	2	1	25	28	1.81818	-0.452691	-0.646104	1	1	1	1	1	1	1	1	1	1	1.88889	1.81818	1.88889
2	0.555556	0.777778	7	24	9	9	4	22	3	2	5	33	6	3	12	2	2	0	1	2	8	10	0.636364	-1.8376	-1.95717	1	1	1	1	1	1	1	1	1	1	0.555556	0.636364	0.777778
1	1.22222	0.888889	12	38	11	16	8	35	2	3	5	44	4	2	12	2	1	1	2	2	14	13	0.727273	-1.8376	-1.45291	1	1	1	1	1	1	1	1	1	1	1.22222	0.727273	0.888889
2	1.55556	1.66667	15	60	12	15	9	36	4	6	10	51	5	3	12	0	2	2	2	2	24	22	1.54545	-0.830394	-1.15036	1	1	1	1	1	1	1	1	1	1	1.55556	1.54545	1.66667
3	2	1.77778	25	78	13	19	9	41	5	8	13	60	6	3	10	2	2	2	0	2	21	34	2.36364	0.176814	-0.141849	1	1	1	1	1	1	1	1	1	1	2	2.36364	1.77778
4	2.72222	2.11111	33	89	15	22	12	49	8	8	16	72	7	4	15	4	3	3	3	4	22	37	1.90909	-0.0749878	0.66496	1	1	1	1	1	1	1	1	1	1	2.72222	1.90909	2.11111
3	1.38889	1.44444	17	57	11	23	8	42	5	5	10	57	5	3	8	0	3	3	1	2	17	25	1.72727	-0.704493	-0.948657	1	1	1	1	1	1	1	1	1	1	1.38889	1.72727	1.44444
3	1.66667	1.88889	18	65	13	20	7	40	5	5	10	55	5	3	8	1	2	1	2	2	23	25	1.63636	-0.578592	-0.847806	1	1	1	1	1	1	1	1	1	1	1.66667	1.63636	1.88889
3	1.66667	1.44444	17	57	11	16	7	34	4	4	8	46	4	2	13	2	3	3	4	3	18	22	1.27273	-0.830394	-0.948657	1	1	1	1	1	1	1	1	1	1	1.66667	1.27273	1.44444
2	1.22222	1	15	46	7	15	6	28	5	6	11	42	3	2	12	1	1	4	4	3	14	18	1.36364	-1.334	-1.15036	1	1	1	1	1	1	1	1	1	1	1.22222	1.36364	1
3	1.38889	1.66667	18	60	13	18	9	40	6	6	12	58	6	3	12	1	1	3	2	2	21	23	1.81818	-0.830394	-0.847806	1	1	1	1	1	1	1	1	1	1	1.38889	1.81818	1.66667
2	1.77778	1.66667	22	66	11	16	7	34	4	4	8	45	3	2	7	1	2	3	2	2	21	24	1.72727	-0.200889	-0.444402	1	1	1	1	1	1	1	1	1	1	1.77778	1.72727	1.66667
3	0	0	0	0	8	12	6	26	4	4	8	38	4	2	8	2	2	1	2	2	0	0	0	-2.59301	-2.66312	1	1	1	1	1	1	1	1	1	1	0	0	0
1	0.888889	0.888889	11	34	12	18	9	39	6	6	12	57	6	3	9	0	2	3	1	2	12	12	0.909091	-1.5858	-1.55376	1	1	1	1	1	1	1	1	1	1	0.888889	0.909091	0.888889
2	1	1	11	38	12	18	9	39	6	6	12	57	6	3	16	2	0	3	1	2	13	15	1	-1.4599	-1.55376	1	1	1	1	1	1	1	1	1	1	1	1	1
2	1.94444	2	22	74	12	16	9	37	6	6	12	55	6	3	15	2	2	1	2	2	26	28	1.90909	-0.452691	-0.444402	1	1	1	1	1	1	1	1	1	1	1.94444	1.90909	2
4	1.88889	1.77778	20	68	14	21	7	42	2	6	8	55	5	3	12	3	3	2	4	3	24	26	1.63636	-0.578592	-0.646104	1	1	1	1	1	1	1	1	1	1	1.88889	1.63636	1.77778
3	0.555556	0.666667	9	22	11	19	8	38	4	4	8	51	5	3	13	1	1	3	2	2	8	5	0.545455	-2.0894	-1.75547	1	1	1	1	1	1	1	1	1	1	0.555556	0.545455	0.666667
4	0.555556	1	8	28	12	18	9	39	6	6	12	57	6	3	12	2	1	2	1	2	10	11	0.818182	-1.7117	-1.85632	1	1	1	1	1	1	1	1	1	1	0.555556	0.818182	1
3	1.88889	1.55556	17	63	10	8	3	21	2	3	5	29	3	2	15	2	3	3	1	3	20	27	1.36364	-0.578592	-0.948657	1	1	1	1	1	1	1	1	1	1	1.88889	1.36364	1.55556
3	1	1	11	38	11	12	6	29	4	4	8	41	4	2	12	2	0	3	2	2	13	15	1	-1.4599	-1.55376	1	1	1	1	1	1	1	1	1	1	1	1	1
3	2.16667	2.33333	28	84	12	16	6	34	4	5	9	48	5	3	13	2	2	3	1	2	26	31	2.18182	0.176814	0.160705	1	1	1	1	1	1	1	1	1	1	2.16667	2.18182	2.33333
2	2.11111	1.66667	20	74	8	12	6	26	4	4	8	38	4	2	9	1	2	2	1	2	29	26	1.90909	-0.200889	-0.646104	1	1	1	1	1	1	1	1	1	1	2.11111	1.90909	1.66667
3	1.05556	1.11111	13	41	11	10	5	26	5	7	12	44	6	3	12	2	3	3	2	3	14	15	1.09091	-1.334	-1.35206	1	1	1	1	1	1	1	1	1	1	1.05556	1.09091	1.11111
4	2.38889	2	27	79	12	12	6	30	5	6	11	47	6	3	11	1	4	2	3	3	25	27	1.63636	-0.704493	0.0598535	1	1	1	1	1	1	1	1	1	1	2.38889	1.63636	2
2	2	2	22	76	12	18	9	39	6	6	12	57	6	3	12	0	2	3	0	2	26	30	2	-0.32679	-0.444402	1	1	1	1	1	1	1	1	1	1	2	2	2
2	1	0.888889	11	37	8	12	6	26	4	4	8	38	4	2	14	2	2	2	2	2	12	15	1	-1.4599	-1.55376	1	1	1	1	1	1	1	1	1	1	1	1	0.888889
3	1.88889	2.11111	25	77	15	21	11	47	8	8	16	71	8	4	10	4	0	1	2	2	28	26	2.18182	-0.704493	-0.141849	1	1	1	1	1	1	1	1	1	1	1.88889	2.18182	2.11111
4	1.66667	1.44444	17	59	8	12	6	26	4	4	8	38	4	2	12	3	1	2	2	2	20	23	1.45455	-0.830394	-0.948657	1	1	1	1	1	1	1	1	1	1	1.66667	1.45455	1.44444
1	0.666667	0.777778	8	26	12	21	10	43	5	7	12	61	6	3	13	3	3	3	4	4	8	11	0.636364	-1.5858	-1.85632	1	1	1	1	1	1	1	1	1	1	0.666667	0.636364	0.777778
2	1.44444	1.66667	20	59	11	18	7	36	5	6	11	52	5	3	10	2	2	3	3	3	17	23	1.63636	-0.704493	-0.646104	1	1	1	1	1	1	1	1	1	1	1.44444	1.63636	1.66667
1	2.27778	1.88889	25	79	10	17	6	33	2	3	5	41	3	2	14	2	2	0	3	2	26	29	1.90909	-0.32679	-0.141849	1	1	1	1	1	1	1	1	1	1	2.27778	1.90909	1.88889
1	0.222222	0.333333	3	7	12	20	5	37	3	4	7	49	5	3	11	1	1	3	2	2	2	3	0	-2.59301	-2.36057	1	1	1	1	1	1	1	1	1	1	0.222222	0	0.333333
3	1.88889	2	22	73	12	18	7	37	5	4	9	52	6	3	9	1	3	2	2	2	26	27	1.90909	-0.704493	-0.444402	1	1	1	1	1	1	1	1	1	1	1.88889	1.90909	2
1	2	1.88889	28	78	9	12	8	29	2	6	8	41	4	2	8	2	1	1	4	2	26	25	2.27273	-0.0749878	0.160705	1	1	1	1	1	1	1	1	1	1	2	2.27273	1.88889
3	1.77778	1.55556	18	65	15	16	6	37	6	7	13	57	7	4	12	1	3	3	4	3	24	23	1.72727	-0.578592	-0.847806	1	1	1	1	1	1	1	1	1	1	1.77778	1.72727	1.55556
3	0.777778	0.666667	8	27	10	19	9	38	6	6	12	56	6	3	10	2	2	2	2	2	9	11	0.636364	-1.5858	-1.85632	1	1	1	1	1	1	1	1	1	1	0.777778	0.636364	0.666667
2	1.77778	1.88889	22	71	12	18	9	39	6	6	12	57	6	3	11	0	1	4	1	2	24	27	2	-0.452691	-0.444402	1	1	1	1	1	1	1	1	1	1	1.77778	2	1.88889
3	2.22222	2.11111	27	83	15	20	7	42	6	8	14	64	8	4	16	1	2	2	2	2	24	33	2.18182	0.0509132	0.0598535	1	1	1	1	1	1	1	1	1	1	2.22222	2.18182	2.11111
2	1.94444	2	22	75	10	14	6	30	4	4	8	42	4	2	12	2	2	3	3	3	25	30	2	-0.32679	-0.444402	1	1	1	1	1	1	1	1	1	1	1.94444	2	2
2	1.94444	2.22222	24	78	13	21	9	43	4	5	9	56	4	2	9	3	4	5	4	4	26	30	2.09091	0.0509132	-0.2427	1	1	1	1	1	1	1	1	1	1	1.94444	2.09091	2.22222
1	1.55556	1.22222	15	53	15	23	11	49	4	8	12	67	6	3	14	2	1	0	2	2	16	22	1.27273	-0.452691	-1.15036	1	1	1	1	1	1	1	1	1	1	1.55556	1.27273	1.22222
2	2	2	22	76	5	6	3	14	2	2	4	20	2	1	16	3	2	3	1	3	26	30	2	-0.32679	-0.444402	1	1	1	1	1	1	1	1	1	1	2	2	2
3	2.33333	1.88889	35	85	11	17	9	37	4	4	8	52	7	4	11	5	4	4	2	4	23	31	2.36364	-0.0749878	0.866662	1	1	1	1	1	1	1	1	1	1	2.33333	2.36364	1.88889
2	1.94444	1.77778	21	77	12	22	9	43	7	5	12	61	6	3	12	1	2	4	3	3	25	32	2.36364	0.302715	-0.545253	1	1	1	1	1	1	1	1	1	1	1.94444	2.36364	1.77778
5	0.388889	0.333333	9	17	7	12	5	24	6	3	9	37	4	2	6	1	2	1	3	2	2	6	0.636364	-1.9635	-1.75547	1	1	1	1	1	1	1	1	1	1	0.388889	0.636364	0.333333
1	2.11111	2.33333	24	82	8	12	6	26	4	4	8	38	4	2	9	3	4	1	3	3	30	30	2.09091	-0.0749878	-0.2427	1	1	1	1	1	1	1	1	1	1	2.11111	2.09091	2.33333
1	2.11111	2.66667	31	89	13	18	9	40	8	7	15	59	4	2	12	2	1	0	1	1	24	37	2.45455	0.554517	0.463258	1	1	1	1	1	1	1	1	1	1	2.11111	2.45455	2.66667
3	1.33333	1.33333	12	46	15	18	6	39	5	6	11	55	5	3	13	3	1	3	1	2	18	18	0.909091	-1.334	-1.45291	1	1	1	1	1	1	1	1	1	1	1.33333	0.909091	1.33333
2	1.11111	1	11	40	12	16	7	35	4	5	9	50	6	3	10	3	1	1	3	2	13	17	1	-1.4599	-1.55376	1	1	1	1	1	1	1	1	1	1	1.11111	1	1
4	1.66667	1.33333	22	58	7	8	5	20	2	6	8	34	6	3	12	3	2	4	2	3	19	19	1.45455	-1.0822	-0.444402	1	1	1	1	1	1	1	1	1	1	1.66667	1.45455	1.33333
3	2	2.11111	24	77	12	22	8	42	5	6	11	58	5	3	9	4	2	4	2	3	25	30	2	-0.32679	-0.2427	1	1	1	1	1	1	1	1	1	1	2	2	2.11111
2	1.94444	2.44444	28	83	11	14	8	33	5	6	11	48	4	2	11	1	4	2	1	2	25	33	2.36364	0.176814	0.160705	1	1	1	1	1	1	1	1	1	1	1.94444	2.36364	2.44444
3	0.611111	0.555556	4	21	4	7	4	15	3	3	6	24	3	2	12	2	2	1	2	2	10	7	0.454545	-2.0894	-2.25972	1	1	1	1	1	1	1	1	1	1	0.611111	0.454545	0.555556
1	1.77778	1.55556	23	66	12	16	4	32	4	6	10	47	5	3	9	3	2	2	2	3	21	24	1.81818	-0.956295	-0.343551	1	1	1	1	1	1	1	1	1	1	1.77778	1.81818	1.55556
3	1.94444	2.55556	28	78	13	14	9	36	4	6	10	52	6	3	13	2	2	2	2	2	22	31	1.81818	-0.200889	0.160705	1	1	1	1	1	1	1	1	1	1	1.94444	1.81818	2.55556
3	1.22222	1.11111	14	48	15	24	11	50	6	5	11	68	7	4	13	2	4	4	3	4	15	19	1.45455	-1.0822	-1.25121	1	1	1	1	1	1	1	1	1	1	1.22222	1.45455	1.11111
2	1.27778	1.22222	15	47	11	16	8	35	5	5	10	51	6	3	11	0	1	2	2	2	15	18	1.18182	-1.2081	-1.15036	1	1	1	1	1	1	1	1	1	1	1.27778	1.18182	1.22222
3	2.38889	1.44444	26	76	12	18	9	39	6	5	11	55	5	3	13	3	4	4	4	4	27	24	1.81818	-0.830394	-0.0409975	1	1	1	1	1	1	1	1	1	1	2.38889	1.81818	1.44444
3	1.55556	1.66667	17	63	11	18	6	35	6	8	14	55	6	3	12	2	3	2	4	3	23	23	1.81818	-0.32679	-0.948657	1	1	1	1	1	1	1	1	1	1	1.55556	1.81818	1.66667
2	2	2.11111	24	77	11	21	7	39	5	6	11	55	5	3	13	3	4	5	4	4	26	29	2	-0.452691	-0.2427	1	1	1	1	1	1	1	1	1	1	2	2	2.11111
3	2.55556	2.11111	32	85	13	20	9	42	4	3	7	54	5	3	12	2	3	4	4	4	25	30	1.81818	-0.452691	0.564109	1	1	1	1	1	1	1	1	1	1	2.55556	1.81818	2.11111
3	0.944444	0.777778	10	32	9	19	6	34	5	6	11	50	5	3	11	1	2	3	3	3	11	11	0.727273	-1.4599	-1.65461	1	1	1	1	1	1	1	1	1	1	0.944444	0.727273	0.777778
1	1.5	1.66667	17	61	11	17	4	32	3	5	8	45	5	3	14	2	1	4	4	3	21	24	1.72727	-0.578592	-0.948657	1	1	1	1	1	1	1	1	1	1	1.5	1.72727	1.66667
3	1.66667	2	16	64	11	15	4	30	5	6	11	44	3	2	10	1	1	0	1	1	26	24	1.45455	-0.830394	-1.04951	1	1	1	1	1	1	1	1	1	1	1.66667	1.45455	2
3	1.77778	1.88889	20	70	11	15	6	32	5	6	11	47	4	2	9	1	2	3	4	3	25	27	1.90909	-0.200889	-0.646104	1	1	1	1	1	1	1	1	1	1	1.77778	1.90909	1.88889
3	1.94444	1.55556	25	73	11	21	11	43	4	4	8	55	4	2	10	3	3	4	3	4	26	22	2.18182	-0.830394	-0.141849	1	1	1	1	1	1	1	1	1	1	1.94444	2.18182	1.55556
3	1	1	11	38	12	18	9	39	6	6	12	57	6	3	12	2	1	3	2	2	13	15	1	-1.4599	-1.55376	1	1	1	1	1	1	1	1	1	1	1	1	1
4	2.05556	1.88889	21	68	11	19	11	41	6	8	14	62	7	4	13	0	0	3	1	1	22	28	1.27273	-0.452691	-0.545253	1	1	1	1	1	1	1	1	1	1	2.05556	1.27273	1.88889
3	2.11111	2.22222	21	75	13	15	8	36	4	6	10	51	5	3	9	3	3	5	3	4	28	28	1.54545	-0.452691	-0.545253	1	1	1	1	1	1	1	1	1	1	2.11111	1.54545	2.22222
2	1.55556	1.88889	23	77	10	15	6	31	4	5	9	45	5	3	11	3	5	4	3	4	28	27	2.90909	-0.0749878	-0.343551	1	1	1	1	1	1	1	1	1	1	1.55556	2.90909	1.88889
3	1.77778	2.22222	22	71	11	17	6	34	4	5	9	47	4	2	9	4	3	5	4	4	24	27	1.72727	-0.452691	-0.444402	1	1	1	1	1	1	1	1	1	1	1.77778	1.72727	2.22222
1	1.88889	1.88889	25	75	10	20	9	39	3	4	7	51	5	3	9	0	3	3	3	3	25	27	2.18182	-0.32679	-0.141849	1	1	1	1	1	1	1	1	1	1	1.88889	2.18182	1.88889
3	1.05556	1	13	40	14	21	12	47	7	8	15	70	8	4	12	1	3	3	4	3	12	17	1.09091	-1.4599	-1.35206	1	1	1	1	1	1	1	1	1	1	1.05556	1.09091	1
1	2.05556	1.66667	28	83	13	12	6	31	2	5	7	43	5	3	7	1	2	1	0	1	28	30	2.81818	-0.200889	0.160705	1	1	1	1	1	1	1	1	1	1	2.05556	2.81818	1.66667
3	2.16667	1.88889	27	81	9	14	7	30	2	3	5	40	5	3	10	2	3	5	3	4	29	26	2.27273	-0.452691	0.0598535	1	1	1	1	1	1	1	1	1	1	2.16667	2.27273	1.88889
3	2.16667	2.22222	27	78	11	23	9	43	7	8	15	65	7	4	11	0	2	3	4	3	26	27	1.72727	-0.200889	0.0598535	1	1	1	1	1	1	1	1	1	1	2.16667	1.72727	2.22222
2	1.16667	0.777778	12	35	10	18	7	35	4	3	7	45	3	2	10	3	2	4	2	3	10	13	0.636364	-1.4599	-1.45291	1	1	1	1	1	1	1	1	1	1	1.16667	0.636364	0.777778
2	1.05556	0.888889	11	39	9	19	8	36	8	6	14	55	5	3	10	3	3	2	3	3	12	17	1.09091	-1.2081	-1.55376	1	1	1	1	1	1	1	1	1	1	1.05556	1.09091	0.888889
1	2.33333	2.22222	25	86	12	19	7	38	6	8	14	58	6	3	14	4	4	4	4	4	24	39	2.18182	0.554517	-0.141849	1	1	1	1	1	1	1	1	1	1	2.33333	2.18182	2.22222
3	1.77778	1.88889	20	70	11	15	6	32	5	6	11	47	4	2	9	3	5	4	4	4	25	27	1.90909	-0.200889	-0.646104	1	1	1	1	1	1	1	1	1	1	1.77778	1.90909	1.88889
1	1.83333	1.88889	27	71	10	15	4	29	3	6	9	43	5	3	7	2	3	3	4	3	18	28	1.90909	-0.200889	0.0598535	1	1	1	1	1	1	1	1	1	1	1.83333	1.90909	1.88889
3	1.88889	1.55556	18	65	15	15	5	35	2	6	8	49	6	3	9	4	4	3	5	4	22	27	1.54545	-1.0822	-0.847806	1	1	1	1	1	1	1	1	1	1	1.88889	1.54545	1.55556
2	1.88889	1.11111	16	58	7	18	5	30	4	4	8	43	5	3	10	4	4	4	5	5	22	20	1.27273	-0.830394	-1.04951	1	1	1	1	1	1	1	1	1	1	1.88889	1.27273	1.11111
2	0.333333	0.555556	6	19	8	11	4	23	3	3	6	35	6	3	7	5	4	5	5	5	4	9	0.727273	-1.8376	-2.05802	1	1	1	1	1	1	1	1	1	1	0.333333	0.727273	0.555556
5	0.5	0.222222	5	16	8	12	6	26	4	4	8	38	4	2	12	3	1	2	1	2	6	5	0.454545	-2.21531	-2.15887	1	1	1	1	1	1	1	1	1	1	0.5	0.454545	0.222222
1	1.27778	1.44444	15	50	12	18	9	39	6	6	12	57	6	3	12	3	3	1	2	3	18	19	1.27273	-1.0822	-1.15036	1	1	1	1	1	1	1	1	1	1	1.27778	1.27273	1.44444
1	1.05556	1.33333	12	41	13	15	5	33	2	2	4	39	2	1	10	1	1	0	2	1	16	15	0.909091	-1.4599	-1.45291	1	1	1	1	1	1	1	1	1	1	1.05556	0.909091	1.33333
3	2.44444	2.55556	30	90	11	14	4	29	2	3	5	38	4	2	12	3	2	3	4	3	27	36	2.09091	0.176814	0.362407	1	1	1	1	1	1	1	1	1	1	2.44444	2.09091	2.55556
2	1.27778	1.44444	21	50	9	16	9	34	7	5	12	52	6	3	11	1	1	3	0	2	11	21	1.27273	-1.334	-0.545253	1	1	1	1	1	1	1	1	1	1	1.27778	1.27273	1.44444
2	1.77778	1.77778	18	65	12	18	9	39	5	6	11	56	6	3	15	2	1	3	0	2	24	24	1.54545	-0.578592	-0.847806	1	1	1	1	1	1	1	1	1	1	1.77778	1.54545	1.77778
3	1.38889	1.44444	16	53	12	18	7	37	3	5	8	51	6	3	12	1	2	2	1	2	18	20	1.36364	-1.334	-1.04951	1	1	1	1	1	1	1	1	1	1	1.38889	1.36364	1.44444
2	1.94444	2	22	75	12	18	9	39	6	6	12	57	6	3	12	1	5	3	3	3	29	26	2	-0.578592	-0.444402	1	1	1	1	1	1	1	1	1	1	1.94444	2	2
3	2.11111	1.66667	22	66	10	14	7	31	5	6	11	47	5	3	9	2	1	4	2	3	19	26	1.18182	-0.704493	-0.444402	1	1	1	1	1	1	1	1	1	1	2.11111	1.18182	1.66667
3	2.38889	3	31	96	14	14	5	33	5	6	11	52	8	4	13	0	3	2	2	2	30	39	2.36364	0.806319	0.463258	1	1	1	1	1	1	1	1	1	1	2.38889	2.36364	3
3	1.61111	1.22222	15	53	10	12	7	29	6	6	12	47	6	3	10	3	4	3	3	4	17	22	1.18182	-0.956295	-1.15036	1	1	1	1	1	1	1	1	1	1	1.61111	1.18182	1.22222
3	1	0.888889	6	33	8	7	5	20	3	3	6	28	2	1	9	2	1	2	5	3	14	13	0.636364	-1.8376	-2.05802	1	1	1	1	1	1	1	1	1	1	1	0.636364	0.888889
4	2.05556	1.88889	21	73	9	19	6	34	5	6	11	49	4	2	11	0	3	2	3	2	27	26	1.72727	-0.32679	-0.545253	1	1	1	1	1	1	1	1	1	1	2.05556	1.72727	1.88889
1	1.77778	2	32	75	9	16	5	30	2	2	4	38	4	2	9	0	2	2	1	2	25	20	2.27273	-0.956295	0.564109	1	1	1	1	1	1	1	1	1	1	1.77778	2.27273	2
2	0.888889	0.444444	9	30	15	19	7	41	6	5	11	57	5	3	10	2	1	2	2	2	10	11	0.909091	-1.8376	-1.75547	1	1	1	1	1	1	1	1	1	1	0.888889	0.909091	0.444444
3	1	1	9	36	10	16	6	32	5	6	11	47	4	2	12	1	3	3	3	3	13	15	0.818182	-1.5858	-1.75547	1	1	1	1	1	1	1	1	1	1	1	0.818182	1
3	2.16667	2.66667	29	89	12	18	8	38	8	6	14	59	7	4	16	3	1	2	4	3	30	32	2.36364	0.302715	0.261556	1	1	1	1	1	1	1	1	1	1	2.16667	2.36364	2.66667
3	2.27778	2.44444	27	85	13	21	9	43	5	5	10	58	5	3	8	2	4	4	5	4	29	32	2	-0.0749878	0.0598535	1	1	1	1	1	1	1	1	1	1	2.27778	2	2.44444
1	0.722222	0.555556	10	24	10	18	5	33	2	6	8	46	5	3	10	2	2	1	1	2	8	6	0.545455	-2.0894	-1.65461	1	1	1	1	1	1	1	1	1	1	0.722222	0.545455	0.555556
4	1.44444	1.55556	16	53	12	20	7	39	4	6	10	55	6	3	10	0	2	4	2	2	17	21	1.18182	-1.0822	-1.04951	1	1	1	1	1	1	1	1	1	1	1.44444	1.18182	1.55556
1	1.94444	2	27	70	12	9	6	27	3	5	8	42	7	4	16	3	4	4	4	4	26	18	1.54545	-1.0822	0.0598535	1	1	1	1	1	1	1	1	1	1	1.94444	1.54545	2
2	0.722222	0.333333	4	22	8	19	6	33	4	4	8	45	4	2	10	1	2	0	3	2	7	11	0.545455	-1.9635	-2.25972	1	1	1	1	1	1	1	1	1	1	0.722222	0.545455	0.333333
2	1.88889	1.11111	19	58	11	18	8	37	4	5	9	51	5	3	9	1	2	5	4	3	20	21	1.27273	-1.0822	-0.746955	1	1	1	1	1	1	1	1	1	1	1.88889	1.27273	1.11111
3	1.5	1.33333	15	52	9	18	6	33	4	6	10	47	4	2	7	0	3	3	2	2	17	21	1.18182	-0.704493	-1.15036	1	1	1	1	1	1	1	1	1	1	1.5	1.18182	1.33333
3	0.5	0.555556	5	18	11	17	8	36	6	4	10	52	6	3	9	2	2	1	2	2	7	6	0.363636	-2.0894	-2.15887	1	1	1	1	1	1	1	1	1	1	0.5	0.363636	0.555556
3	2.05556	2.11111	24	80	11	13	7	31	6	5	11	48	6	3	15	2	4	5	5	4	28	29	2.18182	-0.200889	-0.2427	1	1	1	1	1	1	1	1	1	1	2.05556	2.18182	2.11111
3	1.55556	1.55556	16	59	10	18	6	34	4	6	10	52	8	4	11	1	4	4	1	3	21	23	1.54545	-0.578592	-1.04951	1	1	1	1	1	1	1	1	1	1	1.55556	1.54545	1.55556
3	2.38889	2.22222	27	88	11	15	6	32	4	5	9	46	5	3	12	2	3	4	3	3	28	35	2.27273	0.428616	0.0598535	1	1	1	1	1	1	1	1	1	1	2.38889	2.27273	2.22222
1	2.27778	3	25	91	15	14	4	33	7	5	12	50	5	3	12	3	4	4	4	4	26	41	2.09091	1.18402	-0.141849	1	1	1	1	1	1	1	1	1	1	2.27778	2.09091	3
2	1.38889	1	14	43	11	14	6	31	6	6	12	48	5	3	10	2	1	2	3	2	14	15	0.818182	-1.4599	-1.25121	1	1	1	1	1	1	1	1	1	1	1.38889	0.818182	1
3	1.88889	1.55556	19	62	11	16	7	34	5	5	10	50	6	3	12	2	4	5	2	4	21	23	1.27273	-0.578592	-0.746955	1	1	1	1	1	1	1	1	1	1	1.88889	1.27273	1.55556
3	1.44444	1.44444	18	57	14	24	9	47	6	6	12	64	5	3	13	2	3	4	5	4	19	22	1.63636	-0.956295	-0.847806	1	1	1	1	1	1	1	1	1	1	1.44444	1.63636	1.44444
3	2	2	22	76	8	12	6	26	4	4	8	38	4	2	12	2	2	2	2	2	26	30	2	-0.32679	-0.444402	1	1	1	1	1	1	1	1	1	1	2	2	2
3	2.11111	2.33333	24	80	10	15	7	32	5	7	12	48	4	2	10	1	3	2	4	3	27	30	1.90909	0.302715	-0.2427	1	1	1	1	1	1	1	1	1	1	2.11111	1.90909	2.33333
3	1.72222	1.77778	19	67	11	14	9	34	5	8	13	52	5	3	10	1	3	2	4	3	24	26	1.81818	-0.32679	-0.746955	1	1	1	1	1	1	1	1	1	1	1.72222	1.81818	1.77778
2	2.61111	2	30	89	12	17	8	37	4	6	10	52	5	3	10	1	2	2	3	2	25	36	2.18182	0.554517	0.362407	1	1	1	1	1	1	1	1	1	1	2.61111	2.18182	2
2	1.83333	2.11111	22	71	11	17	7	35	4	6	10	49	4	2	13	4	2	4	3	4	23	28	1.72727	0.176814	-0.444402	1	1	1	1	1	1	1	1	1	1	1.83333	1.72727	2.11111
2	1.38889	1	15	46	16	24	12	52	8	8	16	76	8	4	16	2	1	1	4	2	14	18	1.09091	-1.0822	-1.15036	1	1	1	1	1	1	1	1	1	1	1.38889	1.09091	1
3	0.888889	0.666667	7	28	11	14	8	33	6	6	12	50	5	3	12	2	3	1	2	2	9	12	0.545455	-1.5858	-1.95717	1	1	1	1	1	1	1	1	1	1	0.888889	0.545455	0.666667
1	0.333333	0.333333	0	10	8	12	6	26	4	4	8	38	4	2	7	2	0	2	2	2	4	6	0.0909091	-2.21531	-2.66312	1	1	1	1	1	1	1	1	1	1	0.333333	0.0909091	0.333333
2	2.11111	2	24	76	10	15	6	31	5	6	11	47	5	3	11	3	3	1	1	2	26	28	1.81818	0.0509132	-0.2427	1	1	1	1	1	1	1	1	1	1	2.11111	1.81818	2
1	1.44444	1.55556	20	57	15	20	9	44	2	5	7	55	4	2	7	3	4	2	3	3	19	20	1.54545	-0.956295	-0.646104	1	1	1	1	1	1	1	1	1	1	1.44444	1.54545	1.55556
2	2	2	22	76	11	17	9	37	5	5	10	52	5	3	9	3	3	4	3	4	26	30	2	-0.32679	-0.444402	1	1	1	1	1	1	1	1	1	1	2	2	2
2	2.05556	2	24	77	11	19	7	37	6	7	13	57	7	4	14	4	4	4	5	5	27	28	2	-0.452691	-0.2427	1	1	1	1	1	1	1	1	1	1	2.05556	2	2
2	1.83333	1.77778	20	71	8	12	7	27	4	4	8	39	4	2	6	4	1	0	1	2	23	30	2	-0.32679	-0.646104	1	1	1	1	1	1	1	1	1	1	1.83333	2	1.77778
3	2.16667	2.33333	25	83	11	15	8	34	5	5	10	49	5	3	9	2	4	5	3	4	26	34	2.09091	0.176814	-0.141849	1	1	1	1	1	1	1	1	1	1	2.16667	2.09091	2.33333
3	1.83333	2	21	73	10	16	7	33	5	6	11	50	6	3	7	2	2	1	3	2	26	28	2	-0.452691	-0.545253	1	1	1	1	1	1	1	1	1	1	1.83333	2	2
1	2	2	22	76	12	18	9	39	6	6	12	57	6	3	12	2	1	2	5	3	26	30	2	-0.32679	-0.444402	1	1	1	1	1	1	1	1	1	1	2	2	2
3	2.05556	2	24	78	12	18	9	39	6	6	12	57	6	3	12	2	2	3	1	2	26	30	2.09091	-0.32679	-0.2427	1	1	1	1	1	1	1	1	1	1	2.05556	2.09091	2
2	1.66667	1.66667	19	65	6	14	5	25	4	3	7	35	3	2	14	1	1	3	3	2	21	27	1.81818	-0.452691	-0.746955	1	1	1	1	1	1	1	1	1	1	1.66667	1.81818	1.66667
1	1.38889	1.22222	15	54	9	14	7	30	4	5	9	43	4	2	9	1	1	4	3	3	19	21	1.63636	-1.0822	-1.15036	1	1	1	1	1	1	1	1	1	1	1.38889	1.63636	1.22222
2	1.83333	1.11111	21	60	9	13	3	25	2	4	6	36	5	3	11	5	5	4	5	5	20	21	1.54545	-0.830394	-0.545253	1	1	1	1	1	1	1	1	1	1	1.83333	1.54545	1.11111
1	1.61111	1.44444	18	60	10	15	7	32	6	4	10	48	6	3	9	5	4	4	5	5	18	26	1.63636	-0.704493	-0.847806	1	1	1	1	1	1	1	1	1	1	1.61111	1.63636	1.44444
2	1.27778	1	14	44	10	15	7	32	5	6	11	48	5	3	16	1	2	2	2	2	16	15	1.09091	-1.2081	-1.25121	1	1	1	1	1	1	1	1	1	1	1.27778	1.09091	1
3	1.94444	2	22	75	16	24	12	52	8	8	16	76	8	4	15	0	1	2	3	2	26	29	2	-0.32679	-0.444402	1	1	1	1	1	1	1	1	1	1	1.94444	2	2
3	1.55556	1.66667	21	52	13	18	4	35	3	6	9	48	4	2	8	1	1	4	3	3	14	19	0.818182	-0.956295	-0.545253	1	1	1	1	1	1	1	1	1	1	1.55556	0.818182	1.66667
2	2.11111	2	22	78	14	23	12	49	7	8	15	71	7	4	13	3	1	3	2	3	27	31	2	-0.32679	-0.444402	1	1	1	1	1	1	1	1	1	1	2.11111	2	2
2	0.333333	0.666667	8	18	6	17	7	30	6	6	12	47	5	3	7	3	0	3	2	2	4	7	0.545455	-2.0894	-1.85632	1	1	1	1	1	1	1	1	1	1	0.333333	0.545455	0.666667
3	1.66667	2.33333	27	82	16	16	9	41	6	6	12	59	6	3	9	2	5	1	0	2	29	30	2.81818	0.176814	0.0598535	1	1	1	1	1	1	1	1	1	1	1.66667	2.81818	2.33333
1	1.16667	1.11111	11	42	9	14	4	27	3	3	6	39	6	3	8	2	2	3	3	3	13	18	1	-0.956295	-1.55376	1	1	1	1	1	1	1	1	1	1	1.16667	1	1.11111
3	2.22222	2.55556	25	84	12	19	6	37	6	7	13	58	8	4	14	3	4	2	4	4	28	34	1.90909	0.176814	-0.141849	1	1	1	1	1	1	1	1	1	1	2.22222	1.90909	2.55556
2	1.55556	1.55556	18	58	12	22	5	39	5	6	11	56	6	3	8	5	3	4	4	4	21	21	1.45455	-0.956295	-0.847806	1	1	1	1	1	1	1	1	1	1	1.55556	1.45455	1.55556
3	2.27778	2.22222	23	83	12	11	4	27	2	7	9	39	3	2	10	1	1	1	2	2	26	37	2	0.428616	-0.343551	1	1	1	1	1	1	1	1	1	1	2.27778	2	2.22222
1	2.16667	3.22222	27	92	9	13	8	30	5	4	9	43	4	2	9	1	0	2	1	1	38	30	2.18182	0.806319	0.0598535	1	1	1	1	1	1	1	1	1	1	2.16667	2.18182	3.22222
3	2	1.66667	17	69	10	20	4	34	3	6	9	48	5	3	9	3	2	3	3	3	27	25	1.63636	-0.32679	-0.948657	1	1	1	1	1	1	1	1	1	1	2	1.63636	1.66667
2	1	1	10	37	8	12	6	26	4	4	8	38	4	2	12	1	1	3	2	2	13	15	0.909091	-1.4599	-1.65461	1	1	1	1	1	1	1	1	1	1	1	0.909091	1
3	2	2	24	74	9	19	3	31	4	3	7	42	4	2	7	2	1	1	5	3	29	22	1.81818	-0.704493	-0.2427	1	1	1	1	1	1	1	1	1	1	2	1.81818	2
3	1.94444	2	22	78	12	16	6	34	4	6	10	50	6	3	11	1	2	4	3	3	28	29	2.27273	-0.200889	-0.444402	1	1	1	1	1	1	1	1	1	1	1.94444	2.27273	2
5	1	0.777778	13	36	11	22	9	42	5	6	11	58	5	3	13	3	4	3	4	4	12	11	1	-1.7117	-1.35206	1	1	1	1	1	1	1	1	1	1	1	1	0.777778
3	2.44444	1.66667	29	84	12	15	6	33	5	4	9	46	4	2	6	4	4	5	4	5	29	28	2.27273	-0.0749878	0.261556	1	1	1	1	1	1	1	1	1	1	2.44444	2.27273	1.66667
2	0.444444	0.777778	6	17	6	10	3	19	2	3	5	28	4	2	14	1	2	2	4	3	5	6	0.181818	-2.0894	-2.05802	1	1	1	1	1	1	1	1	1	1	0.444444	0.181818	0.777778
1	1.77778	2	23	76	10	17	7	34	3	6	9	49	6	3	12	3	2	2	2	3	26	29	2.36364	0.0509132	-0.343551	1	1	1	1	1	1	1	1	1	1	1.77778	2.36364	2
2	2.33333	2.22222	26	85	10	12	7	29	4	5	9	44	6	3	12	2	2	2	3	3	28	33	2.09091	0.0509132	-0.0409975	1	1	1	1	1	1	1	1	1	1	2.33333	2.09091	2.22222
2	2	1.66667	22	68	9	8	4	21	2	4	6	30	3	2	8	1	1	4	2	2	20	27	1.54545	-0.32679	-0.444402	1	1	1	1	1	1	1	1	1	1	2	1.54545	1.66667
1	1.55556	0.888889	18	48	6	12	3	21	2	3	5	28	2	1	10	0	2	1	3	2	13	18	1.09091	-1.2081	-0.847806	1	1	1	1	1	1	1	1	1	1	1.55556	1.09091	0.888889
3	2.33333	1.77778	27	79	15	23	8	46	5	8	13	64	5	3	15	3	4	3	4	4	24	28	1.90909	-0.452691	0.0598535	1	1	1	1	1	1	1	1	1	1	2.33333	1.90909	1.77778
2	2.16667	2	23	77	10	14	10	34	2	4	6	44	4	2	12	2	2	2	3	3	23	32	1.81818	0.302715	-0.343551	1	1	1	1	1	1	1	1	1	1	2.16667	1.81818	2
4	2.16667	2.44444	25	88	13	11	6	30	5	6	11	46	5	3	12	0	1	1	0	1	26	39	2.45455	0.554517	-0.141849	1	1	1	1	1	1	1	1	1	1	2.16667	2.45455	2.44444
3	1.94444	1.88889	22	74	15	11	7	33	6	6	12	52	7	4	16	1	3	4	4	3	26	28	2	-0.452691	-0.444402	1	1	1	1	1	1	1	1	1	1	1.94444	2	1.88889
3	1.44444	1.66667	18	58	12	15	7	34	4	6	10	49	5	3	10	2	1	4	1	2	21	20	1.54545	-0.956295	-0.847806	1	1	1	1	1	1	1	1	1	1	1.44444	1.54545	1.66667
3	1.22222	1.44444	16	55	11	15	7	33	4	6	10	48	5	3	8	4	2	3	4	4	21	20	1.81818	-1.0822	-1.04951	1	1	1	1	1	1	1	1	1	1	1.22222	1.81818	1.44444
1	1.05556	1	11	39	12	18	9	39	6	6	12	57	6	3	11	3	2	3	4	3	13	16	1	-1.2081	-1.55376	1	1	1	1	1	1	1	1	1	1	1.05556	1	1
5	2	1.33333	21	65	10	10	6	26	3	3	6	35	3	2	10	5	4	4	5	5	22	23	1.54545	-0.956295	-0.545253	1	1	1	1	1	1	1	1	1	1	2	1.54545	1.33333
4	1.33333	0.888889	10	41	9	17	8	34	5	4	9	49	6	3	12	1	3	4	4	3	11	21	0.818182	-1.0822	-1.65461	1	1	1	1	1	1	1	1	1	1	1.33333	0.818182	0.888889
2	1.38889	1.44444	17	56	14	21	7	42	5	2	7	53	4	2	9	1	2	4	2	3	15	27	1.63636	-0.704493	-0.948657	1	1	1	1	1	1	1	1	1	1	1.38889	1.63636	1.44444
3	1.66667	1.66667	21	64	8	22	7	37	4	5	9	51	5	3	9	2	3	3	1	3	21	23	1.72727	-0.200889	-0.545253	1	1	1	1	1	1	1	1	1	1	1.66667	1.72727	1.66667
2	1.94444	2.22222	25	78	9	13	4	26	2	4	6	38	6	3	8	2	3	2	4	3	29	26	2.09091	-0.32679	-0.141849	1	1	1	1	1	1	1	1	1	1	1.94444	2.09091	2.22222
1	1.44444	2.11111	19	61	13	17	6	36	2	2	4	46	6	3	12	2	2	5	4	4	22	21	1.45455	-0.578592	-0.746955	1	1	1	1	1	1	1	1	1	1	1.44444	1.45455	2.11111
3	2.05556	2.11111	20	75	12	18	7	37	7	7	14	59	8	4	14	2	3	1	4	3	25	31	1.72727	-0.452691	-0.646104	1	1	1	1	1	1	1	1	1	1	2.05556	1.72727	2.11111
3	1.5	1.55556	17	58	10	15	9	34	6	6	12	52	6	3	11	3	1	1	3	2	19	24	1.54545	-0.704493	-0.948657	1	1	1	1	1	1	1	1	1	1	1.5	1.54545	1.55556
1	1.27778	2.22222	23	64	14	19	10	43	7	6	13	63	7	4	11	1	1	1	1	1	16	28	1.90909	-0.200889	-0.343551	1	1	1	1	1	1	1	1	1	1	1.27778	1.90909	2.22222
1	1.94444	1.77778	21	73	8	12	6	26	4	4	8	38	4	2	9	2	1	3	1	2	25	28	2	-0.32679	-0.545253	1	1	1	1	1	1	1	1	1	1	1.94444	2	1.77778
1	0	0	0	0	4	6	3	13	2	2	4	19	2	1	12	1	3	1	2	2	0	0	0	-2.59301	-2.66312	1	1	1	1	1	1	1	1	1	1	0	0	0
2	2.27778	2.11111	24	80	13	16	8	37	7	6	13	55	5	3	11	1	4	1	1	2	28	30	1.81818	-0.200889	-0.2427	1	1	1	1	1	1	1	1	1	1	2.27778	1.81818	2.11111
3	2.05556	2.11111	21	71	11	12	7	30	4	6	10	46	6	3	11	2	2	3	2	3	23	28	1.36364	0.0509132	-0.545253	1	1	1	1	1	1	1	1	1	1	2.05556	1.36364	2.11111
2	0.833333	1	11	35	8	12	6	26	4	4	8	38	4	2	8	2	3	0	2	2	11	14	1	-1.4599	-1.55376	1	1	1	1	1	1	1	1	1	1	0.833333	1	1
3	2.22222	2.22222	30	83	11	15	8	34	5	6	11	50	5	3	10	3	4	1	3	3	27	28	2.09091	-0.200889	0.362407	1	1	1	1	1	1	1	1	1	1	2.22222	2.09091	2.22222
2	0.555556	0.666667	4	22	4	7	3	14	2	2	4	20	2	1	4	1	3	3	2	3	9	10	0.545455	-1.8376	-2.25972	1	1	1	1	1	1	1	1	1	1	0.555556	0.545455	0.666667
1	1.66667	1.77778	24	69	11	12	4	27	4	5	9	42	6	3	10	2	2	2	1	2	20	28	2.09091	-0.704493	-0.2427	1	1	1	1	1	1	1	1	1	1	1.66667	2.09091	1.77778
3	2.22222	1.66667	22	79	11	15	7	33	6	7	13	53	7	4	13	1	1	1	2	2	26	33	2.18182	0.176814	-0.444402	1	1	1	1	1	1	1	1	1	1	2.22222	2.18182	1.66667
1	1.11111	1	13	48	11	17	9	37	5	4	9	50	4	2	15	2	2	1	4	3	17	19	1.72727	-1.0822	-1.35206	1	1	1	1	1	1	1	1	1	1	1.11111	1.72727	1
4	1.33333	1.44444	19	54	13	18	7	38	6	6	12	57	7	4	8	2	2	4	3	3	16	20	1.54545	-0.830394	-0.746955	1	1	1	1	1	1	1	1	1	1	1.33333	1.54545	1.44444
4	2.33333	2	28	85	13	17	9	39	6	6	12	57	6	3	12	4	3	4	3	4	29	30	2.27273	0.0509132	0.160705	1	1	1	1	1	1	1	1	1	1	2.33333	2.27273	2
4	1.55556	1.88889	21	61	15	14	6	35	5	7	12	55	8	4	10	4	3	4	3	4	21	21	1.45455	-0.830394	-0.545253	1	1	1	1	1	1	1	1	1	1	1.55556	1.45455	1.88889
2	2	1.66667	25	74	10	19	8	37	5	5	10	51	4	2	11	3	3	5	2	4	26	24	2.09091	-0.578592	-0.141849	1	1	1	1	1	1	1	1	1	1	2	2.09091	1.66667
4	2.05556	2.77778	27	82	11	19	9	39	5	4	9	53	5	3	9	4	4	3	4	4	23	36	1.81818	0.0509132	0.0598535	1	1	1	1	1	1	1	1	1	1	2.05556	1.81818	2.77778
3	2.05556	1.77778	20	72	12	12	8	32	3	4	7	45	6	3	10	2	4	3	4	4	27	26	1.72727	-0.32679	-0.646104	1	1	1	1	1	1	1	1	1	1	2.05556	1.72727	1.77778
2	2.16667	2	24	80	10	13	8	31	4	5	9	45	5	3	11	2	3	4	4	4	27	30	2.09091	-0.0749878	-0.2427	1	1	1	1	1	1	1	1	1	1	2.16667	2.09091	2
1	1	0.888889	11	37	6	12	5	23	4	4	8	33	2	1	10	1	3	2	1	2	12	15	1	-1.4599	-1.55376	1	1	1	1	1	1	1	1	1	1	1	1	0.888889
1	1.88889	2	22	74	8	12	6	26	4	4	8	38	4	2	12	3	2	0	1	2	24	30	2	-0.32679	-0.444402	1	1	1	1	1	1	1	1	1	1	1.88889	2	2
3	2.05556	2.11111	22	78	12	18	9	39	6	6	12	57	6	3	14	2	3	1	0	2	28	30	2	-0.32679	-0.444402	1	1	1	1	1	1	1	1	1	1	2.05556	2	2.11111
3	2.16667	1.66667	27	78	11	18	8	37	6	4	10	52	5	3	11	3	3	3	4	4	21	31	2.18182	0.176814	0.0598535	1	1	1	1	1	1	1	1	1	1	2.16667	2.18182	1.66667
2	1.94444	1.66667	22	77	8	8	8	24	4	6	10	39	5	3	8	2	2	1	3	2	27	31	2.45455	-0.32679	-0.444402	1	1	1	1	1	1	1	1	1	1	1.94444	2.45455	1.66667
1	1.88889	2.44444	24	80	10	16	6	32	3	4	7	45	6	3	5	3	2	0	3	2	26	31	2.18182	0.0509132	-0.2427	1	1	1	1	1	1	1	1	1	1	1.88889	2.18182	2.44444
2	2.16667	2.88889	35	99	9	18	6	33	5	6	11	50	6	3	8	3	5	5	5	5	28	39	3.09091	0.680418	0.866662	1	1	1	1	1	1	1	1	1	1	2.16667	3.09091	2.88889
1	0.777778	1.11111	12	31	16	18	9	43	2	5	7	55	5	3	6	4	2	4	4	4	7	13	0.636364	-1.4599	-1.45291	1	1	1	1	1	1	1	1	1	1	0.777778	0.636364	1.11111
3	1.61111	1.44444	18	55	11	9	7	27	2	3	5	35	3	2	11	1	2	2	1	2	17	22	1.18182	-0.704493	-0.847806	1	1	1	1	1	1	1	1	1	1	1.61111	1.18182	1.44444
1	1.66667	1.33333	18	57	13	16	9	38	7	8	15	60	7	4	14	2	2	1	3	2	21	19	1.36364	-1.2081	-0.847806	1	1	1	1	1	1	1	1	1	1	1.66667	1.36364	1.33333
2	1.44444	1.11111	13	52	7	10	5	22	4	4	8	34	4	2	12	1	3	1	1	2	21	18	1.45455	-1.2081	-1.35206	1	1	1	1	1	1	1	1	1	1	1.44444	1.45455	1.11111
1	1.61111	1.55556	19	59	15	16	10	41	6	6	12	59	6	3	12	2	1	1	2	2	22	20	1.45455	-0.956295	-0.746955	1	1	1	1	1	1	1	1	1	1	1.61111	1.45455	1.55556
1	1.77778	1.77778	19	69	11	16	7	34	5	5	10	50	6	3	10	1	2	1	2	2	23	28	1.90909	-0.32679	-0.746955	1	1	1	1	1	1	1	1	1	1	1.77778	1.90909	1.77778
4	0.944444	1	14	36	7	10	7	24	2	4	6	33	3	2	11	1	4	3	0	2	13	9	0.909091	-1.8376	-1.25121	1	1	1	1	1	1	1	1	1	1	0.944444	0.909091	1
3	1	0.777778	12	34	12	17	4	33	2	3	5	41	3	2	6	4	4	3	5	4	12	11	0.818182	-1.7117	-1.45291	1	1	1	1	1	1	1	1	1	1	1	0.818182	0.777778
3	1.11111	1.11111	10	40	10	9	5	24	2	2	4	31	3	2	11	0	4	3	1	2	16	15	0.909091	-1.4599	-1.65461	1	1	1	1	1	1	1	1	1	1	1.11111	0.909091	1.11111
3	1.44444	1.55556	17	57	11	11	4	26	5	7	12	45	7	4	13	0	3	3	2	2	19	23	1.54545	-0.704493	-0.948657	1	1	1	1	1	1	1	1	1	1	1.44444	1.54545	1.55556
1	2.16667	1.88889	27	78	11	13	7	31	5	6	11	47	5	3	9	3	4	3	4	4	26	26	2	-0.578592	0.0598535	1	1	1	1	1	1	1	1	1	1	2.16667	2	1.88889
2	0.611111	0.888889	9	29	12	20	9	41	7	8	15	62	6	3	7	0	3	4	2	3	9	12	0.909091	-1.7117	-1.75547	1	1	1	1	1	1	1	1	1	1	0.611111	0.909091	0.888889
2	1.55556	1.33333	14	57	14	22	11	47	7	7	14	69	8	4	13	1	3	2	1	2	18	26	1.54545	-0.704493	-1.25121	1	1	1	1	1	1	1	1	1	1	1.55556	1.54545	1.33333
1	1.88889	1.44444	24	67	8	15	5	28	4	6	10	43	5	3	11	4	4	5	4	5	19	25	1.81818	-0.578592	-0.2427	1	1	1	1	1	1	1	1	1	1	1.88889	1.81818	1.44444
1	1.94444	1.55556	20	64	13	8	8	29	4	8	12	47	6	3	12	2	4	4	2	3	19	28	1.36364	-0.830394	-0.646104	1	1	1	1	1	1	1	1	1	1	1.94444	1.36364	1.55556
4	1.61111	1.66667	15	48	10	14	9	33	6	4	10	46	3	2	8	1	2	2	0	2	15	18	0.363636	-0.956295	-1.15036	1	1	1	1	1	1	1	1	1	1	1.61111	0.363636	1.66667
1	1.88889	2.11111	24	69	12	12	7	31	4	6	10	46	5	3	13	2	4	4	3	4	19	27	1.45455	0.302715	-0.2427	1	1	1	1	1	1	1	1	1	1	1.88889	1.45455	2.11111
1	1.05556	1	11	39	11	19	9	39	6	6	12	57	6	3	6	1	3	0	3	2	14	15	1	-1.4599	-1.55376	1	1	1	1	1	1	1	1	1	1	1.05556	1	1
1	2	2	22	76	8	12	6	26	4	4	8	38	4	2	8	0	3	2	1	2	26	30	2	-0.32679	-0.444402	1	1	1	1	1	1	1	1	1	1	2	2	2
4	2.27778	1.33333	25	81	11	13	7	31	5	2	7	43	5	3	7	2	4	5	3	4	24	33	2.54545	0.302715	-0.141849	1	1	1	1	1	1	1	1	1	1	2.27778	2.54545	1.33333
1	1.55556	1.77778	20	65	6	11	11	28	4	6	10	46	8	4	6	2	4	1	2	3	21	26	1.90909	-0.578592	-0.646104	1	1	1	1	1	1	1	1	1	1	1.55556	1.90909	1.77778
1	1.61111	1	17	52	14	18	3	35	4	6	10	51	6	3	10	2	4	4	4	4	17	19	1.27273	-1.0822	-0.948657	1	1	1	1	1	1	1	1	1	1	1.61111	1.27273	1
1	1.94444	1.88889	21	70	12	18	9	39	6	6	12	57	6	3	16	1	1	2	3	2	23	28	1.63636	-0.452691	-0.545253	1	1	1	1	1	1	1	1	1	1	1.94444	1.63636	1.88889
2	2.44444	1.88889	28	82	11	16	6	33	3	5	8	46	5	3	12	1	2	3	2	2	23	31	1.90909	0.428616	0.160705	1	1	1	1	1	1	1	1	1	1	2.44444	1.90909	1.88889
1	2.38889	2.44444	27	88	14	16	8	38	6	6	12	55	5	3	12	0	4	3	3	3	29	33	2.09091	0.428616	0.0598535	1	1	1	1	1	1	1	1	1	1	2.38889	2.09091	2.44444
1	0.444444	0.666667	4	20	9	12	5	26	5	4	9	39	4	2	7	1	4	3	4	3	6	11	0.545455	-1.9635	-2.25972	1	1	1	1	1	1	1	1	1	1	0.444444	0.545455	0.666667
2	1.27778	1	14	46	10	12	4	26	2	5	7	38	5	3	12	3	1	2	3	3	13	21	1.27273	-0.830394	-1.25121	1	1	1	1	1	1	1	1	1	1	1.27778	1.27273	1
2	1.94444	2	22	75	12	18	9	39	6	6	12	57	6	3	12	2	0	2	4	2	26	29	2	-0.32679	-0.444402	1	1	1	1	1	1	1	1	1	1	1.94444	2	2
1	0.944444	1	11	37	9	6	3	18	3	6	9	32	5	3	9	1	1	3	2	2	13	14	1	-1.4599	-1.55376	1	1	1	1	1	1	1	1	1	1	0.944444	1	1
2	0.666667	0.888889	9	30	14	22	9	45	6	8	14	65	6	3	13	1	1	1	4	2	9	13	0.909091	-1.4599	-1.75547	1	1	1	1	1	1	1	1	1	1	0.666667	0.909091	0.888889
3	2.83333	1.55556	27	91	15	12	7	34	6	8	14	54	6	3	16	3	1	2	1	2	28	37	2.36364	0.806319	0.0598535	1	1	1	1	1	1	1	1	1	1	2.83333	2.36364	1.55556
3	2.83333	1.55556	27	91	15	12	7	34	6	8	14	54	6	3	16	3	1	2	1	2	28	37	2.36364	0.806319	0.0598535	1	1	1	1	1	1	1	1	1	1	2.83333	2.36364	1.55556
1	2.05556	2	22	73	9	21	3	33	2	5	7	45	5	3	13	2	0	2	2	2	23	28	1.63636	0.176814	-0.444402	1	1	1	1	1	1	1	1	1	1	2.05556	1.63636	2
3	2.05556	1.66667	27	71	14	20	10	44	6	5	11	63	8	4	12	2	4	4	4	4	21	25	1.72727	-0.452691	0.0598535	1	1	1	1	1	1	1	1	1	1	2.05556	1.72727	1.66667
2	0.944444	0.666667	9	34	12	11	12	35	2	2	4	41	2	1	4	4	0	1	0	2	11	15	1	-1.4599	-1.75547	1	1	1	1	1	1	1	1	1	1	0.944444	1	0.666667
1	1.22222	1	12	40	10	17	7	34	5	5	10	49	5	3	14	2	1	2	1	2	15	14	0.818182	-1.5858	-1.45291	1	1	1	1	1	1	1	1	1	1	1.22222	0.818182	1
3	2	2	22	76	11	15	7	33	5	6	11	48	4	2	9	2	1	2	3	2	26	30	2	-0.32679	-0.444402	1	1	1	1	1	1	1	1	1	1	2	2	2
1	0.888889	0.666667	10	32	9	12	5	26	3	4	7	37	4	2	8	2	2	0	2	2	11	12	0.909091	-1.7117	-1.65461	1	1	1	1	1	1	1	1	1	1	0.888889	0.909091	0.666667
3	2.27778	2.77778	27	88	9	21	6	36	6	8	14	57	7	4	12	0	1	3	2	2	28	34	2	0.806319	0.0598535	1	1	1	1	1	1	1	1	1	1	2.27778	2	2.77778
4	2	2	22	76	12	18	9	39	6	6	12	57	6	3	16	1	0	1	1	1	26	30	2	-0.32679	-0.444402	1	1	1	1	1	1	1	1	1	1	2	2	2
3	2.16667	2.11111	25	77	13	18	10	41	5	6	11	59	7	4	12	2	3	4	4	4	24	30	1.72727	-0.200889	-0.141849	1	1	1	1	1	1	1	1	1	1	2.16667	1.72727	2.11111
3	1.05556	1.22222	12	42	13	16	8	37	6	6	12	56	7	4	12	5	5	5	5	5	16	15	1.09091	-1.5858	-1.45291	1	1	1	1	1	1	1	1	1	1	1.05556	1.09091	1.22222
3	0.222222	0.444444	5	15	15	24	11	50	8	8	16	73	7	4	12	1	4	4	3	3	7	4	0.636364	-2.21531	-2.15887	1	1	1	1	1	1	1	1	1	1	0.222222	0.636364	0.444444
1	2.05556	2.33333	22	71	14	14	10	38	5	5	10	54	6	3	12	3	3	2	3	3	23	28	1.18182	-0.0749878	-0.444402	1	1	1	1	1	1	1	1	1	1	2.05556	1.18182	2.33333
1	0	0	0	0	16	15	10	41	2	6	8	52	3	2	11	2	1	1	1	2	0	0	0	-2.59301	-2.66312	1	1	1	1	1	1	1	1	1	1	0	0	0
1	0.611111	0.888889	5	28	9	13	8	30	6	6	12	48	6	3	4	2	1	3	2	2	16	7	0.818182	-2.0894	-2.15887	1	1	1	1	1	1	1	1	1	1	0.611111	0.818182	0.888889
1	0.944444	1	11	37	4	6	3	13	2	2	4	19	2	1	4	0	2	3	1	2	13	14	1	-1.5858	-1.55376	1	1	1	1	1	1	1	1	1	1	0.944444	1	1
3	0.166667	0.111111	3	9	5	7	3	15	2	2	4	21	2	1	7	3	0	3	2	2	2	4	0.454545	-2.21531	-2.36057	1	1	1	1	1	1	1	1	1	1	0.166667	0.454545	0.111111
4	1.88889	2	22	74	12	18	9	39	6	6	12	57	6	3	10	2	2	0	2	2	26	28	2	-0.578592	-0.444402	1	1	1	1	1	1	1	1	1	1	1.88889	2	2
3	1.77778	1.88889	20	67	13	21	10	44	8	6	14	65	7	4	16	1	2	4	2	3	22	27	1.63636	-0.452691	-0.646104	1	1	1	1	1	1	1	1	1	1	1.77778	1.63636	1.88889
1	1.33333	1.22222	11	46	7	11	5	23	3	3	6	32	3	2	6	2	1	2	2	2	17	19	1	-1.2081	-1.55376	1	1	1	1	1	1	1	1	1	1	1.33333	1	1.22222
1	2	2	22	76	15	23	9	47	7	8	15	70	8	4	16	4	1	2	4	3	26	30	2	-0.32679	-0.444402	1	1	1	1	1	1	1	1	1	1	2	2	2
1	0	0	0	0	4	6	3	13	3	4	7	22	2	1	9	0	2	4	1	2	0	0	0	-2.59301	-2.66312	1	1	1	1	1	1	1	1	1	1	0	0	0
2	2.22222	2.22222	25	83	10	20	10	40	4	4	8	53	5	3	11	0	1	2	3	2	28	32	2.09091	0.0509132	-0.141849	1	1	1	1	1	1	1	1	1	1	2.22222	2.09091	2.22222
1	2	2	22	76	8	12	6	26	4	4	8	38	4	2	12	1	1	2	0	1	26	30	2	-0.32679	-0.444402	1	1	1	1	1	1	1	1	1	1	2	2	2
1	0.833333	0.888889	11	34	12	14	4	30	2	5	7	42	5	3	12	4	4	2	4	4	12	12	1	-1.5858	-1.55376	1	1	1	1	1	1	1	1	1	1	0.833333	1	0.888889
3	1.94444	2.33333	27	81	13	9	9	31	2	3	5	40	4	2	9	4	3	4	3	4	25	30	2.27273	-0.0749878	0.0598535	1	1	1	1	1	1	1	1	1	1	1.94444	2.27273	2.33333
1	1.33333	1.22222	18	50	9	14	4	27	5	4	9	41	5	3	11	1	3	3	4	3	15	18	1.36364	-1.2081	-0.847806	1	1	1	1	1	1	1	1	1	1	1.33333	1.36364	1.22222
3	2.33333	2.11111	24	78	16	24	12	52	8	8	16	76	8	4	14	1	2	3	1	2	30	25	1.54545	0.302715	-0.2427	1	1	1	1	1	1	1	1	1	1	2.33333	1.54545	2.11111
2	0.722222	1	9	34	12	18	12	42	2	6	8	54	4	2	8	3	1	2	1	2	12	14	1.09091	-1.4599	-1.75547	1	1	1	1	1	1	1	1	1	1	0.722222	1.09091	1
1	2	1.88889	21	75	16	24	12	52	8	8	16	76	8	4	12	1	2	0	3	2	26	29	2	-0.32679	-0.545253	1	1	1	1	1	1	1	1	1	1	2	2	1.88889
1	0.611111	0.444444	4	24	10	16	10	36	5	6	11	53	6	3	4	2	2	1	2	2	9	11	0.818182	-1.7117	-2.25972	1	1	1	1	1	1	1	1	1	1	0.611111	0.818182	0.444444
2	1	1	11	38	12	18	9	39	6	6	12	57	6	3	12	2	2	1	1	2	13	15	1	-1.4599	-1.55376	1	1	1	1	1	1	1	1	1	1	1	1	1
2	0.833333	0.777778	11	32	14	16	10	40	4	5	9	54	5	3	10	2	1	3	1	2	10	12	0.909091	-1.8376	-1.55376	1	1	1	1	1	1	1	1	1	1	0.833333	0.909091	0.777778
3	1.72222	1.44444	16	59	16	24	12	52	8	8	16	76	8	4	13	1	1	4	1	2	22	22	1.36364	-1.0822	-1.04951	1	1	1	1	1	1	1	1	1	1	1.72222	1.36364	1.44444
2	1.66667	1.66667	16	57	12	16	9	37	5	5	10	53	6	3	14	4	3	3	3	4	21	22	1.09091	-1.0822	-1.04951	1	1	1	1	1	1	1	1	1	1	1.66667	1.09091	1.66667
1	1.61111	1.44444	19	54	12	15	6	33	2	3	5	43	5	3	11	0	3	4	2	3	19	17	1.09091	-0.956295	-0.746955	1	1	1	1	1	1	1	1	1	1	1.61111	1.09091	1.44444
4	0.944444	1	11	37	11	11	6	28	4	5	9	44	7	4	10	4	4	5	3	4	14	13	1	-1.4599	-1.55376	1	1	1	1	1	1	1	1	1	1	0.944444	1	1
3	1.27778	0.555556	17	41	12	18	9	39	6	6	12	57	6	3	12	2	2	1	2	2	10	15	1.18182	-1.2081	-0.948657	1	1	1	1	1	1	1	1	1	1	1.27778	1.18182	0.555556
4	2	1.88889	23	80	9	22	8	39	2	6	8	54	7	4	14	0	2	1	2	2	28	31	2.45455	0.0509132	-0.343551	1	1	1	1	1	1	1	1	1	1	2	2.45455	1.88889
3	1	1	11	38	8	12	6	26	4	4	8	38	4	2	10	2	2	1	2	2	13	15	1	-1.4599	-1.55376	1	1	1	1	1	1	1	1	1	1	1	1	1
1	0.944444	1	11	37	8	12	6	26	4	4	8	38	4	2	10	2	2	2	3	3	13	14	1	-1.334	-1.55376	1	1	1	1	1	1	1	1	1	1	0.944444	1	1
3	1.77778	1.44444	17	63	15	19	4	38	3	7	10	56	8	4	16	2	2	2	1	2	24	23	1.63636	-0.830394	-0.948657	1	1	1	1	1	1	1	1	1	1	1.77778	1.63636	1.44444
2	1.33333	2.22222	11	54	10	15	9	34	3	7	10	49	5	3	11	3	4	5	4	4	20	23	0.909091	-0.578592	-1.55376	1	1	1	1	1	1	1	1	1	1	1.33333	0.909091	2.22222
1	0	0	0	0	4	6	3	13	2	2	4	19	2	1	4	3	4	4	4	4	0	0	0	-2.59301	-2.66312	1	1	1	1	1	1	1	1	1	1	0	0	0
1	1.94444	2.33333	24	82	12	18	5	35	4	5	9	47	3	2	8	2	4	5	4	4	26	34	2.36364	0.176814	-0.2427	1	1	1	1	1	1	1	1	1	1	1.94444	2.36364	2.33333
2	1.66667	2	16	61	13	19	11	43	6	8	14	63	6	3	11	2	3	3	4	3	20	25	1.18182	-0.200889	-1.04951	1	1	1	1	1	1	1	1	1	1	1.66667	1.18182	2
2	1.77778	2.22222	21	78	12	20	7	39	5	6	11	56	6	3	8	2	3	5	2	3	21	36	2.36364	0.93222	-0.545253	1	1	1	1	1	1	1	1	1	1	1.77778	2.36364	2.22222
2	1.61111	1.44444	17	56	11	15	6	32	4	4	8	44	4	2	11	2	3	2	2	3	23	17	1.27273	-1.334	-0.948657	1	1	1	1	1	1	1	1	1	1	1.61111	1.27273	1.44444
3	2.16667	2.22222	29	86	13	14	5	32	8	5	13	52	7	4	16	3	2	1	1	2	26	33	2.45455	0.428616	0.261556	1	1	1	1	1	1	1	1	1	1	2.16667	2.45455	2.22222
2	1.83333	2	22	73	10	13	3	26	3	4	7	38	5	3	11	1	2	1	1	2	26	27	2	-0.32679	-0.444402	1	1	1	1	1	1	1	1	1	1	1.83333	2	2
3	1.88889	1.66667	22	68	14	21	7	42	8	5	13	61	6	3	8	4	4	3	3	4	25	22	1.72727	-0.956295	-0.444402	1	1	1	1	1	1	1	1	1	1	1.88889	1.72727	1.66667
3	0.555556	0.333333	7	15	7	11	6	24	4	4	8	36	4	2	8	1	1	2	2	2	5	3	0.181818	-2.34121	-1.95717	1	1	1	1	1	1	1	1	1	1	0.555556	0.181818	0.333333
4	2.22222	2.33333	27	80	13	15	5	33	4	5	9	49	7	4	12	1	3	1	1	2	23	33	1.72727	0.176814	0.0598535	1	1	1	1	1	1	1	1	1	1	2.22222	1.72727	2.33333
2	2.5	2.55556	30	92	9	22	6	37	4	4	8	50	5	3	12	2	2	3	5	3	30	36	2.18182	0.428616	0.362407	1	1	1	1	1	1	1	1	1	1	2.5	2.18182	2.55556
3	1.05556	1	10	38	10	6	6	22	3	3	6	31	3	2	9	1	2	4	3	3	11	17	0.909091	-1.7117	-1.65461	1	1	1	1	1	1	1	1	1	1	1.05556	0.909091	1
2	1.77778	1.44444	18	64	12	14	4	30	4	4	8	42	4	2	12	1	3	0	1	2	22	25	1.72727	-0.578592	-0.847806	1	1	1	1	1	1	1	1	1	1	1.77778	1.72727	1.44444
1	1	1	11	38	12	18	9	39	6	6	12	57	6	3	12	1	1	3	2	2	13	15	1	-1.4599	-1.55376	1	1	1	1	1	1	1	1	1	1	1	1	1
2	1.66667	1.22222	17	56	12	18	6	36	4	4	8	50	6	3	10	1	1	1	1	1	19	21	1.36364	-1.0822	-0.948657	1	1	1	1	1	1	1	1	1	1	1.66667	1.36364	1.22222
2	1.88889	1.88889	22	72	11	16	9	36	4	5	9	50	5	3	11	2	2	5	4	4	25	27	1.90909	-0.578592	-0.444402	1	1	1	1	1	1	1	1	1	1	1.88889	1.90909	1.88889
2	2	2.22222	23	75	11	16	8	35	5	4	9	48	4	2	8	2	1	3	3	3	30	23	1.72727	-0.452691	-0.343551	1	1	1	1	1	1	1	1	1	1	2	1.72727	2.22222
2	1.55556	1.44444	16	51	12	18	9	39	6	6	12	57	6	3	12	3	1	4	3	3	17	20	0.909091	-1.0822	-1.04951	1	1	1	1	1	1	1	1	1	1	1.55556	0.909091	1.44444
2	1.72222	2	22	71	11	16	7	34	5	5	10	48	4	2	11	1	3	3	2	3	26	25	2	-0.452691	-0.444402	1	1	1	1	1	1	1	1	1	1	1.72222	2	2
1	0.833333	0.777778	13	29	10	21	5	36	6	4	10	51	5	3	12	2	2	2	1	2	10	8	0.636364	-2.21531	-1.35206	1	1	1	1	1	1	1	1	1	1	0.833333	0.636364	0.777778
2	1.33333	1.33333	11	50	10	16	6	32	3	5	8	44	4	2	9	1	1	2	3	2	20	21	1.27273	-1.0822	-1.55376	1	1	1	1	1	1	1	1	1	1	1.33333	1.27273	1.33333
2	1.38889	0.888889	12	45	11	16	6	33	4	4	8	46	5	3	7	1	2	2	2	2	16	17	1.09091	-0.956295	-1.45291	1	1	1	1	1	1	1	1	1	1	1.38889	1.09091	0.888889
2	2	1.66667	22	70	11	10	3	24	4	6	10	40	6	3	12	4	1	2	2	3	23	26	1.72727	-0.32679	-0.444402	1	1	1	1	1	1	1	1	1	1	2	1.72727	1.66667
2	1.77778	1.77778	18	66	12	18	9	39	5	5	10	55	6	3	11	2	2	2	0	2	24	26	1.63636	-0.704493	-0.847806	1	1	1	1	1	1	1	1	1	1	1.77778	1.63636	1.77778
3	1.83333	1.77778	24	70	9	15	7	31	6	4	10	46	5	3	7	2	4	4	3	4	23	24	1.90909	-0.704493	-0.2427	1	1	1	1	1	1	1	1	1	1	1.83333	1.90909	1.77778
3	1.77778	1.55556	22	61	11	12	6	29	5	6	11	45	5	3	12	2	1	2	2	2	21	19	1.36364	-1.2081	-0.444402	1	1	1	1	1	1	1	1	1	1	1.77778	1.36364	1.55556
2	1.38889	1.44444	18	56	13	15	10	38	5	6	11	54	5	3	13	0	4	1	1	2	19	21	1.63636	-0.830394	-0.847806	1	1	1	1	1	1	1	1	1	1	1.38889	1.63636	1.44444
2	1.88889	2	22	73	12	13	7	32	5	7	12	50	6	3	12	3	0	1	3	2	24	29	1.90909	-0.452691	-0.444402	1	1	1	1	1	1	1	1	1	1	1.88889	1.90909	2
1	0.666667	0.333333	6	21	8	14	4	26	3	6	9	40	5	3	14	2	1	0	3	2	6	10	0.545455	-1.9635	-2.05802	1	1	1	1	1	1	1	1	1	1	0.666667	0.545455	0.333333
3	1.55556	1.55556	18	57	9	11	7	27	3	5	8	39	4	2	9	1	1	4	2	2	21	20	1.36364	-1.2081	-0.847806	1	1	1	1	1	1	1	1	1	1	1.55556	1.36364	1.55556
2	0	0	0	0	4	10	4	18	3	3	6	27	3	2	9	2	2	2	3	3	0	0	0	-2.59301	-2.66312	1	1	1	1	1	1	1	1	1	1	0	0	0
3	1.94444	2.66667	27	84	12	18	9	39	4	6	10	56	7	4	12	3	2	3	2	3	28	32	2.27273	-0.0749878	0.0598535	1	1	1	1	1	1	1	1	1	1	1.94444	2.27273	2.66667
3	2	2	22	76	12	18	9	39	6	6	12	57	6	3	12	1	1	3	2	2	26	30	2	-0.32679	-0.444402	1	1	1	1	1	1	1	1	1	1	2	2	2
3	1.83333	2.22222	23	76	8	12	6	26	4	4	8	38	4	2	8	1	2	1	2	2	27	28	2.09091	-0.0749878	-0.343551	1	1	1	1	1	1	1	1	1	1	1.83333	2.09091	2.22222
3	1.55556	1.55556	17	58	12	16	5	33	7	7	14	55	8	4	13	1	1	3	3	2	21	22	1.45455	-1.2081	-0.948657	1	1	1	1	1	1	1	1	1	1	1.55556	1.45455	1.55556
2	1.55556	1.77778	17	62	8	17	6	31	3	4	7	43	5	3	12	3	3	5	4	4	24	23	1.63636	-0.704493	-0.948657	1	1	1	1	1	1	1	1	1	1	1.55556	1.63636	1.77778
2	1	1	11	38	8	12	6	26	4	4	8	38	4	2	8	3	4	2	5	4	13	15	1	-1.4599	-1.55376	1	1	1	1	1	1	1	1	1	1	1	1	1
3	0.555556	0.666667	9	23	7	11	4	22	4	4	8	33	3	2	7	2	2	2	2	2	6	9	0.636364	-1.9635	-1.75547	1	1	1	1	1	1	1	1	1	1	0.555556	0.636364	0.666667
2	1.33333	1.22222	13	48	13	12	6	31	8	5	13	49	5	3	13	2	3	1	1	2	18	18	1.18182	-1.334	-1.35206	1	1	1	1	1	1	1	1	1	1	1.33333	1.18182	1.22222
2	2.11111	2.55556	28	80	9	15	9	33	6	4	10	46	3	2	6	5	5	5	5	5	25	30	1.72727	-0.0749878	0.160705	1	1	1	1	1	1	1	1	1	1	2.11111	1.72727	2.55556
2	1.33333	1.77778	23	63	14	16	8	38	5	5	10	54	6	3	10	1	2	2	1	2	20	22	2.09091	-0.830394	-0.343551	1	1	1	1	1	1	1	1	1	1	1.33333	2.09091	1.77778
2	1.5	1.33333	24	62	9	10	5	24	2	5	7	33	2	1	8	1	1	2	2	2	16	24	2.09091	-0.830394	-0.2427	1	1	1	1	1	1	1	1	1	1	1.5	2.09091	1.33333
1	2	1.55556	17	67	13	16	10	39	5	8	13	59	7	4	11	5	5	5	5	5	24	27	1.54545	-0.32679	-0.948657	1	1	1	1	1	1	1	1	1	1	2	1.54545	1.55556
1	2.16667	1.77778	30	74	12	18	9	39	6	6	12	57	6	3	9	1	2	4	3	3	19	26	1.72727	-0.0749878	0.362407	1	1	1	1	1	1	1	1	1	1	2.16667	1.72727	1.77778
2	0.888889	0.777778	10	32	7	12	5	24	3	2	5	32	3	2	8	2	2	0	1	2	10	13	0.818182	-1.5858	-1.65461	1	1	1	1	1	1	1	1	1	1	0.888889	0.818182	0.777778
2	1.83333	2.11111	26	83	12	19	7	38	4	8	12	55	5	3	10	1	3	2	2	2	28	31	2.81818	0.302715	-0.0409975	1	1	1	1	1	1	1	1	1	1	1.83333	2.81818	2.11111
2	2.38889	2.11111	27	80	15	16	8	39	5	2	7	53	7	4	11	2	3	3	4	3	25	29	1.63636	-0.0749878	0.0598535	1	1	1	1	1	1	1	1	1	1	2.38889	1.63636	2.11111
1	1	0.888889	11	35	10	11	5	26	4	5	9	40	5	3	9	5	5	5	5	5	11	14	0.818182	-1.7117	-1.55376	1	1	1	1	1	1	1	1	1	1	1	0.818182	0.888889
3	1.55556	1.33333	20	55	11	16	6	33	2	6	8	46	5	3	11	4	4	2	4	4	21	15	1.36364	-1.2081	-0.646104	1	1	1	1	1	1	1	1	1	1	1.55556	1.36364	1.33333
1	0.666667	0.888889	7	29	7	8	6	21	2	3	5	29	3	2	6	2	3	2	1	2	10	12	0.818182	-1.5858	-1.95717	1	1	1	1	1	1	1	1	1	1	0.666667	0.818182	0.888889
2	2.16667	2.55556	26	84	10	14	5	29	5	7	12	45	4	2	9	1	3	3	3	3	27	32	2	0.554517	-0.0409975	1	1	1	1	1	1	1	1	1	1	2.16667	2	2.55556
2	0.944444	1	11	37	8	12	6	26	4	4	8	38	4	2	8	0	2	2	0	1	12	15	1	-1.4599	-1.55376	1	1	1	1	1	1	1	1	1	1	0.944444	1	1
2	1.77778	1.55556	22	63	10	15	6	31	3	5	8	43	4	2	12	2	2	3	3	3	22	20	1.54545	-1.0822	-0.444402	1	1	1	1	1	1	1	1	1	1	1.77778	1.54545	1.55556
1	1.16667	1.33333	15	46	15	18	10	43	6	7	13	64	8	4	13	1	3	1	2	2	15	17	1.18182	-1.334	-1.15036	1	1	1	1	1	1	1	1	1	1	1.16667	1.18182	1.33333
3	1.55556	1.22222	17	55	10	19	7	36	7	6	13	56	7	4	13	3	3	1	0	2	18	22	1.45455	-0.830394	-0.948657	1	1	1	1	1	1	1	1	1	1	1.55556	1.45455	1.22222
3	2.55556	2	28	87	11	18	7	36	5	7	12	54	6	3	12	4	4	4	3	4	30	31	2.09091	0.176814	0.160705	1	1	1	1	1	1	1	1	1	1	2.55556	2.09091	2
2	2.66667	2.44444	35	100	10	18	8	36	5	7	12	53	5	3	12	2	0	2	1	2	27	41	2.72727	0.806319	0.866662	1	1	1	1	1	1	1	1	1	1	2.66667	2.72727	2.44444
2	1.55556	2	22	66	8	12	6	26	4	4	8	38	4	2	12	2	1	2	2	2	22	24	1.81818	-0.578592	-0.444402	1	1	1	1	1	1	1	1	1	1	1.55556	1.81818	2
1	1.38889	1.11111	14	47	12	18	7	37	5	6	11	53	5	3	12	2	2	3	4	3	16	18	1.09091	-1.2081	-1.25121	1	1	1	1	1	1	1	1	1	1	1.38889	1.09091	1.11111
3	2.16667	2.22222	30	83	14	16	7	37	4	6	10	53	6	3	14	0	3	4	3	3	26	29	2.18182	-0.452691	0.362407	1	1	1	1	1	1	1	1	1	1	2.16667	2.18182	2.22222
3	2	2.33333	27	77	14	15	10	39	5	7	12	55	4	2	9	2	5	4	4	4	26	28	1.81818	-0.830394	0.0598535	1	1	1	1	1	1	1	1	1	1	2	1.81818	2.33333
1	1.94444	2	22	77	12	18	9	39	6	6	12	57	6	3	7	2	3	1	1	2	30	26	2.18182	-0.200889	-0.444402	1	1	1	1	1	1	1	1	1	1	1.94444	2.18182	2
2	1.55556	1.44444	17	56	9	13	8	30	4	4	8	42	4	2	10	1	2	3	1	2	20	21	1.36364	-0.956295	-0.948657	1	1	1	1	1	1	1	1	1	1	1.55556	1.36364	1.44444
2	2	2.11111	22	77	12	18	9	39	6	6	12	57	6	3	8	1	0	1	2	1	26	31	2	-0.200889	-0.444402	1	1	1	1	1	1	1	1	1	1	2	2	2.11111
3	1.27778	2.11111	17	64	9	17	5	31	4	6	10	46	5	3	7	4	3	3	4	4	25	23	2	-0.578592	-0.948657	1	1	1	1	1	1	1	1	1	1	1.27778	2	2.11111
3	2	2	22	76	11	17	6	34	4	4	8	47	5	3	12	1	3	2	2	2	26	30	2	-0.32679	-0.444402	1	1	1	1	1	1	1	1	1	1	2	2	2
1	1.38889	1.22222	14	51	8	12	6	26	4	4	8	38	4	2	8	1	1	2	3	2	17	21	1.36364	-0.956295	-1.25121	1	1	1	1	1	1	1	1	1	1	1.38889	1.36364	1.22222
2	2	1.66667	25	71	10	14	7	31	5	6	11	47	5	3	10	4	4	4	5	5	22	25	1.81818	-0.578592	-0.141849	1	1	1	1	1	1	1	1	1	1	2	1.81818	1.66667
2	1.11111	1.66667	13	45	13	15	3	31	5	5	10	46	5	3	8	2	4	3	1	3	14	19	0.909091	-1.334	-1.35206	1	1	1	1	1	1	1	1	1	1	1.11111	0.909091	1.66667
3	1.94444	2	26	75	14	19	9	42	6	6	12	60	6	3	12	2	4	2	2	3	24	27	2	-0.452691	-0.0409975	1	1	1	1	1	1	1	1	1	1	1.94444	2	2
2	2.05556	1.66667	22	75	8	17	9	34	6	2	8	50	8	4	8	3	3	3	2	3	24	31	2.09091	-0.32679	-0.444402	1	1	1	1	1	1	1	1	1	1	2.05556	2.09091	1.66667
2	1.83333	2.11111	23	74	15	16	10	41	4	6	10	57	6	3	13	1	1	1	3	2	26	27	2	-0.452691	-0.343551	1	1	1	1	1	1	1	1	1	1	1.83333	2	2.11111
5	0.444444	0.666667	7	19	6	12	6	24	4	2	6	33	3	2	8	1	2	3	0	2	6	7	0.454545	-1.9635	-1.95717	1	1	1	1	1	1	1	1	1	1	0.444444	0.454545	0.666667
1	1.77778	1.55556	14	54	5	11	6	22	4	4	8	34	4	2	7	3	0	0	1	1	17	24	0.727273	-0.704493	-1.25121	1	1	1	1	1	1	1	1	1	1	1.77778	0.727273	1.55556
2	2.11111	2.44444	24	79	11	16	9	36	6	5	11	53	6	3	11	2	2	1	2	2	20	39	1.72727	-0.0749878	-0.2427	1	1	1	1	1	1	1	1	1	1	2.11111	1.72727	2.44444
1	1.55556	1.88889	18	61	11	17	9	37	6	5	11	54	6	3	12	1	1	4	3	3	22	22	1.45455	-0.704493	-0.847806	1	1	1	1	1	1	1	1	1	1	1.55556	1.45455	1.88889
3	0.722222	0.666667	8	28	12	14	12	38	4	6	10	56	8	4	9	1	4	3	2	3	8	13	0.818182	-1.4599	-1.85632	1	1	1	1	1	1	1	1	1	1	0.722222	0.818182	0.666667
1	0	0	0	0	4	6	3	13	2	2	4	19	2	1	4	1	2	1	3	2	0	0	0	-2.59301	-2.66312	1	1	1	1	1	1	1	1	1	1	0	0	0
4	1.44444	1.44444	19	58	15	22	11	48	6	4	10	64	6	3	11	4	3	4	5	4	17	23	1.72727	-0.956295	-0.746955	1	1	1	1	1	1	1	1	1	1	1.44444	1.72727	1.44444
2	1.94444	1.77778	20	73	16	24	12	52	8	8	16	76	8	4	16	3	0	1	1	2	26	28	2	-0.452691	-0.646104	1	1	1	1	1	1	1	1	1	1	1.94444	2	1.77778
4	1	1	11	38	12	18	11	41	6	6	12	59	6	3	10	2	1	0	4	2	13	15	1	-1.4599	-1.55376	1	1	1	1	1	1	1	1	1	1	1	1	1
2	1	1	11	38	8	11	6	25	4	4	8	37	4	2	10	3	1	2	1	2	13	15	1	-1.4599	-1.55376	1	1	1	1	1	1	1	1	1	1	1	1	1
1	1.66667	1.44444	21	62	12	13	7	32	3	7	10	48	6	3	14	0	2	2	1	2	17	26	1.72727	-0.830394	-0.545253	1	1	1	1	1	1	1	1	1	1	1.66667	1.72727	1.44444
2	1.77778	1.88889	21	63	12	15	9	36	4	5	9	51	6	3	9	1	3	3	4	3	23	21	1.27273	-1.0822	-0.545253	1	1	1	1	1	1	1	1	1	1	1.77778	1.27273	1.88889
3	1.38889	1	14	44	9	13	4	26	2	6	8	40	6	3	8	4	2	3	2	3	14	17	0.909091	-1.2081	-1.25121	1	1	1	1	1	1	1	1	1	1	1.38889	0.909091	1
2	1.5	2.33333	17	58	14	21	11	46	7	7	14	67	7	4	9	0	2	0	1	1	22	20	0.909091	-0.830394	-0.948657	1	1	1	1	1	1	1	1	1	1	1.5	0.909091	2.33333
2	2.05556	1.44444	22	64	13	15	5	33	2	8	10	48	5	3	12	2	0	1	2	2	23	19	1.27273	-1.2081	-0.444402	1	1	1	1	1	1	1	1	1	1	2.05556	1.27273	1.44444
1	2	2	22	76	12	18	9	39	6	6	12	57	6	3	12	1	1	3	2	2	26	30	2	-0.32679	-0.444402	1	1	1	1	1	1	1	1	1	1	2	2	2
2	2	2	22	76	10	19	3	32	2	2	4	38	2	1	8	3	5	4	3	4	26	30	2	-0.32679	-0.444402	1	1	1	1	1	1	1	1	1	1	2	2	2
1	2.16667	2.11111	23	81	8	13	6	27	6	6	12	45	6	3	12	1	1	3	1	2	30	30	2.09091	-0.0749878	-0.343551	1	1	1	1	1	1	1	1	1	1	2.16667	2.09091	2.11111
1	0.444444	0.333333	5	14	6	13	4	23	4	5	9	36	4	2	8	1	1	3	3	2	4	5	0.272727	-2.0894	-2.15887	1	1	1	1	1	1	1	1	1	1	0.444444	0.272727	0.333333
1	0.722222	0.333333	5	22	11	12	5	28	4	3	7	39	4	2	13	2	4	2	3	3	7	10	0.545455	-1.7117	-2.15887	1	1	1	1	1	1	1	1	1	1	0.722222	0.545455	0.333333
1	1	1	11	38	12	18	9	39	6	6	12	57	6	3	12	3	3	3	3	3	13	15	1	-1.4599	-1.55376	1	1	1	1	1	1	1	1	1	1	1	1	1
3	1	1	11	38	8	12	6	26	4	4	8	38	4	2	10	1	3	3	1	2	13	15	1	-1.4599	-1.55376	1	1	1	1	1	1	1	1	1	1	1	1	1
1	2.11111	2.33333	28	85	10	14	7	31	3	6	9	46	6	3	10	3	3	3	3	3	31	30	2.36364	-0.0749878	0.160705	1	1	1	1	1	1	1	1	1	1	2.11111	2.36364	2.33333
2	1.05556	1.11111	15	49	5	7	3	15	2	3	5	24	4	2	14	0	3	1	1	2	19	15	1.81818	-1.334	-1.15036	1	1	1	1	1	1	1	1	1	1	1.05556	1.81818	1.11111
2	1.33333	2	17	62	14	12	8	34	6	7	13	54	7	4	16	2	3	1	2	2	20	27	1.81818	-0.704493	-0.948657	1	1	1	1	1	1	1	1	1	1	1.33333	1.81818	2
2	0.888889	1	11	36	7	10	7	24	4	5	9	38	5	3	8	0	2	3	2	2	13	13	1	-1.4599	-1.55376	1	1	1	1	1	1	1	1	1	1	0.888889	1	1
2	1.94444	2	22	75	12	17	9	38	5	6	11	55	6	3	11	3	4	3	4	4	25	30	2	-0.32679	-0.444402	1	1	1	1	1	1	1	1	1	1	1.94444	2	2
2	1.88889	1.88889	22	70	12	18	9	39	6	6	12	56	5	3	13	1	3	2	2	2	24	26	1.72727	-0.704493	-0.444402	1	1	1	1	1	1	1	1	1	1	1.88889	1.72727	1.88889
2	1	1	11	38	12	18	9	39	6	6	12	57	6	3	14	2	4	3	4	4	13	15	1	-1.4599	-1.55376	1	1	1	1	1	1	1	1	1	1	1	1	1
3	2	2	22	76	12	18	9	39	6	6	12	57	6	3	12	1	3	3	3	3	26	30	2	-0.32679	-0.444402	1	1	1	1	1	1	1	1	1	1	2	2	2
2	1.55556	1.55556	16	59	14	18	8	40	6	6	12	59	7	4	6	0	4	2	0	2	21	23	1.54545	-0.830394	-1.04951	1	1	1	1	1	1	1	1	1	1	1.55556	1.54545	1.55556
3	1	1	11	38	8	12	6	26	4	4	8	38	4	2	8	4	3	4	2	4	13	15	1	-1.4599	-1.55376	1	1	1	1	1	1	1	1	1	1	1	1	1
2	1.33333	0.777778	10	44	6	12	10	28	3	5	8	42	6	3	12	2	3	2	2	3	15	19	1.18182	-1.0822	-1.65461	1	1	1	1	1	1	1	1	1	1	1.33333	1.18182	0.777778
3	1.27778	1	11	43	16	24	12	52	8	8	16	76	8	4	14	1	1	1	3	2	14	19	1	-1.4599	-1.55376	1	1	1	1	1	1	1	1	1	1	1.27778	1	1
1	1.11111	0.333333	9	29	10	14	5	29	2	2	4	37	4	2	9	1	1	3	2	2	10	10	0.545455	-1.4599	-1.75547	1	1	1	1	1	1	1	1	1	1	1.11111	0.545455	0.333333
5	1.72222	2.66667	33	91	14	18	12	44	8	8	16	66	6	3	12	1	2	1	3	2	28	34	3.27273	-0.0749878	0.66496	1	1	1	1	1	1	1	1	1	1	1.72222	3.27273	2.66667
2	1.27778	1	12	43	13	20	10	43	6	6	12	61	6	3	12	2	3	3	2	3	15	17	1	-1.334	-1.45291	1	1	1	1	1	1	1	1	1	1	1.27778	1	1
2	1.94444	2.22222	24	79	11	18	9	38	6	6	12	56	6	3	12	3	2	0	2	2	28	29	2.18182	-0.0749878	-0.2427	1	1	1	1	1	1	1	1	1	1	1.94444	2.18182	2.22222
3	1.38889	1.22222	14	51	11	19	9	39	7	7	14	59	6	3	12	3	3	2	3	3	19	19	1.36364	-1.2081	-1.25121	1	1	1	1	1	1	1	1	1	1	1.38889	1.36364	1.22222
2	2	1.88889	26	76	13	19	8	40	5	5	10	54	4	2	16	4	3	4	5	4	27	25	2.09091	-0.578592	-0.0409975	1	1	1	1	1	1	1	1	1	1	2	2.09091	1.88889
2	1.66667	2.22222	26	72	11	16	7	34	6	5	11	51	6	3	12	4	0	1	2	2	24	24	2	-0.578592	-0.0409975	1	1	1	1	1	1	1	1	1	1	1.66667	2	2.22222
2	1.61111	0.888889	18	50	9	12	7	28	3	3	6	38	4	2	10	3	1	2	3	3	15	17	1.18182	-1.0822	-0.847806	1	1	1	1	1	1	1	1	1	1	1.61111	1.18182	0.888889
3	1.05556	1	13	41	8	12	6	26	4	4	8	38	4	2	8	2	4	3	4	4	13	16	1.18182	-1.2081	-1.35206	1	1	1	1	1	1	1	1	1	1	1.05556	1.18182	1
3	1.77778	2.44444	23	75	14	11	6	31	3	5	8	46	7	4	10	3	3	1	3	3	25	28	1.90909	0.0509132	-0.343551	1	1	1	1	1	1	1	1	1	1	1.77778	1.90909	2.44444
1	2	2	22	76	12	18	9	39	6	6	12	57	6	3	16	1	2	3	4	3	26	30	2	-0.32679	-0.444402	1	1	1	1	1	1	1	1	1	1	2	2	2
4	1.83333	2	24	72	14	20	9	43	4	5	9	57	5	3	12	2	1	1	2	2	21	29	1.90909	-0.452691	-0.2427	1	1	1	1	1	1	1	1	1	1	1.83333	1.90909	2
3	2.44444	2	29	84	11	22	9	42	6	3	9	58	7	4	8	3	5	3	2	4	27	29	2	-0.32679	0.261556	1	1	1	1	1	1	1	1	1	1	2.44444	2	2
3	1.88889	2	22	74	12	18	9	39	6	6	12	57	6	3	12	3	0	1	1	2	26	28	2	-0.32679	-0.444402	1	1	1	1	1	1	1	1	1	1	1.88889	2	2
2	1.83333	1.44444	14	66	11	13	9	33	4	6	10	47	4	2	11	2	3	1	2	2	24	29	1.81818	-0.704493	-1.25121	1	1	1	1	1	1	1	1	1	1	1.83333	1.81818	1.44444
2	1.77778	2	22	72	12	18	9	39	6	6	12	57	6	3	12	2	3	1	3	3	26	26	2	-0.32679	-0.444402	1	1	1	1	1	1	1	1	1	1	1.77778	2	2
1	0.944444	0.777778	9	31	10	12	7	29	4	4	8	42	5	3	15	2	3	1	1	2	12	11	0.636364	-1.7117	-1.75547	1	1	1	1	1	1	1	1	1	1	0.944444	0.636364	0.777778
2	1.88889	2.55556	24	80	12	18	6	36	4	5	9	51	6	3	11	1	3	3	3	3	28	29	2.09091	0.302715	-0.2427	1	1	1	1	1	1	1	1	1	1	1.88889	2.09091	2.55556
2	2.05556	1.88889	23	75	12	17	7	36	4	6	10	53	7	4	11	2	2	3	2	3	26	28	1.90909	-0.32679	-0.343551	1	1	1	1	1	1	1	1	1	1	2.05556	1.90909	1.88889
2	2.16667	2.33333	23	83	12	18	6	36	3	5	8	49	5	3	10	3	0	1	3	2	28	33	2.09091	0.428616	-0.343551	1	1	1	1	1	1	1	1	1	1	2.16667	2.09091	2.33333
1	1.72222	1.55556	20	62	14	16	11	41	5	6	11	58	6	3	8	1	2	3	3	3	19	25	1.54545	-0.704493	-0.646104	1	1	1	1	1	1	1	1	1	1	1.72222	1.54545	1.55556
2	1	0.777778	7	33	5	11	6	22	4	3	7	33	4	2	11	3	2	2	1	2	9	17	0.727273	-1.2081	-1.95717	1	1	1	1	1	1	1	1	1	1	1	0.727273	0.777778
3	2.38889	2.77778	27	88	10	21	6	37	3	8	11	53	5	3	8	4	4	5	5	5	28	36	1.81818	0.302715	0.0598535	1	1	1	1	1	1	1	1	1	1	2.38889	1.81818	2.77778
2	1	1	11	38	8	12	6	26	4	4	8	38	4	2	12	1	0	1	1	1	13	15	1	-1.4599	-1.55376	1	1	1	1	1	1	1	1	1	1	1	1	1
1	1.66667	1.88889	21	68	12	15	9	36	5	5	10	51	5	3	14	3	0	3	2	2	23	26	1.90909	-0.578592	-0.545253	1	1	1	1	1	1	1	1	1	1	1.66667	1.90909	1.88889
2	1	1	11	38	8	12	6	26	4	4	8	38	4	2	9	1	1	1	2	2	13	15	1	-1.4599	-1.55376	1	1	1	1	1	1	1	1	1	1	1	1	1
3	1.16667	1	13	40	9	14	6	29	4	4	8	41	4	2	7	2	2	4	2	3	14	14	0.909091	-1.4599	-1.35206	1	1	1	1	1	1	1	1	1	1	1.16667	0.909091	1
5	0	0	0	1	16	23	12	51	8	8	16	75	8	4	12	2	2	2	0	2	0	1	0.0909091	-2.46711	-2.66312	1	1	1	1	1	1	1	1	1	1	0	0.0909091	0
3	1.94444	2.22222	25	77	9	11	7	27	3	6	9	41	5	3	11	1	2	3	2	2	29	24	2	-0.452691	-0.141849	1	1	1	1	1	1	1	1	1	1	1.94444	2	2.22222
2	0.611111	0.666667	7	25	8	9	5	22	2	5	7	32	3	2	5	2	1	1	0	1	9	10	0.727273	-1.7117	-1.95717	1	1	1	1	1	1	1	1	1	1	0.611111	0.727273	0.666667
4	1.88889	2	22	74	13	19	9	41	6	6	12	59	6	3	13	1	2	2	1	2	25	29	2	-0.32679	-0.444402	1	1	1	1	1	1	1	1	1	1	1.88889	2	2
1	1	1	11	38	10	6	3	19	2	2	4	29	6	3	12	2	1	3	3	3	13	15	1	-1.4599	-1.55376	1	1	1	1	1	1	1	1	1	1	1	1	1
3	2	2	22	76	8	12	6	26	4	4	8	38	4	2	12	0	0	1	1	1	26	30	2	-0.32679	-0.444402	1	1	1	1	1	1	1	1	1	1	2	2	2
4	2	2	22	76	12	18	9	39	6	6	12	57	6	3	12	3	4	5	4	4	26	30	2	-0.32679	-0.444402	1	1	1	1	1	1	1	1	1	1	2	2	2
2	1.11111	1.55556	17	51	9	15	7	31	4	4	8	42	3	2	12	1	3	1	2	2	13	22	1.54545	-0.830394	-0.948657	1	1	1	1	1	1	1	1	1	1	1.11111	1.54545	1.55556
1	2.11111	1.66667	34	80	7	13	7	27	3	4	7	38	4	2	5	1	1	3	1	2	17	31	2.45455	-0.578592	0.765811	1	1	1	1	1	1	1	1	1	1	2.11111	2.45455	1.66667
1	2.33333	1.55556	21	83	12	15	7	34	4	4	8	48	6	3	11	2	4	3	4	4	24	41	2.45455	0.680418	-0.545253	1	1	1	1	1	1	1	1	1	1	2.33333	2.45455	1.55556
4	2.44444	2.22222	29	89	8	7	6	21	3	3	6	31	4	2	7	0	2	2	1	2	26	37	2.27273	0.302715	0.261556	1	1	1	1	1	1	1	1	1	1	2.44444	2.27273	2.22222
2	1.61111	1	21	57	12	22	4	38	6	5	11	55	6	3	8	0	3	3	4	3	20	16	1.72727	-1.2081	-0.545253	1	1	1	1	1	1	1	1	1	1	1.61111	1.72727	1
2	1.16667	1.11111	13	45	11	17	8	36	6	6	12	53	5	3	8	4	3	1	2	3	15	18	1.27273	-1.2081	-1.35206	1	1	1	1	1	1	1	1	1	1	1.16667	1.27273	1.11111
2	1.94444	1.44444	20	66	11	17	7	35	5	6	11	51	5	3	10	4	4	3	2	4	24	22	1.63636	-0.704493	-0.646104	1	1	1	1	1	1	1	1	1	1	1.94444	1.63636	1.44444
2	1.77778	1.88889	22	72	10	15	8	33	5	4	9	46	4	2	11	3	1	4	1	3	24	28	2.09091	-0.32679	-0.444402	1	1	1	1	1	1	1	1	1	1	1.77778	2.09091	1.88889
1	2	1.66667	30	74	14	18	10	42	4	6	10	59	7	4	10	1	2	1	1	2	21	27	2.09091	-0.956295	0.362407	1	1	1	1	1	1	1	1	1	1	2	2.09091	1.66667
3	2.88889	3.11111	38	116	10	16	5	31	3	5	8	43	4	2	11	3	1	3	2	3	37	44	3.27273	0.93222	1.16922	2	1	1	2	1	1	1	2	1	1	2.88889	3.27273	3.11111
2	2.33333	2.33333	25	86	11	16	6	33	4	6	10	49	6	3	10	3	2	3	1	3	32	31	2.09091	0.0509132	-0.141849	2	1	1	2	1	1	1	2	1	1	2.33333	2.09091	2.33333
3	2.72222	2.77778	32	104	12	18	6	36	5	6	11	51	4	2	13	1	2	3	2	2	36	39	2.72727	0.554517	0.564109	2	1	1	2	1	1	1	2	1	1	2.72222	2.72727	2.77778
3	3	2.44444	30	97	13	19	9	41	7	6	13	60	6	3	12	1	2	4	1	2	30	39	1.90909	0.302715	0.362407	2	1	1	2	1	1	1	2	1	1	3	1.90909	2.44444
3	2.94444	3.55556	38	117	13	22	8	43	3	7	10	58	5	3	12	2	5	4	5	4	36	47	2.90909	0.806319	1.16922	2	1	1	2	1	1	1	2	1	1	2.94444	2.90909	3.55556
2	2.16667	2.66667	30	92	13	21	10	44	7	7	14	64	6	3	8	1	1	3	2	2	33	32	2.63636	-0.200889	0.362407	2	1	1	2	1	1	1	2	1	1	2.16667	2.63636	2.66667
2	2.77778	2.44444	29	97	15	18	10	43	6	7	13	63	7	4	12	3	2	3	5	4	32	38	2.27273	0.302715	0.261556	2	1	1	2	1	1	1	2	1	1	2.77778	2.27273	2.44444
2	3.11111	3.66667	35	128	11	14	7	32	6	6	12	49	5	3	14	1	3	2	1	2	44	53	3.54545	1.43582	0.866662	2	1	1	2	1	1	1	2	1	1	3.11111	3.54545	3.66667
4	3.22222	2.55556	32	114	13	18	9	40	6	3	9	55	6	3	12	4	5	4	5	5	36	49	3	0.806319	0.564109	2	1	1	2	1	1	1	2	1	1	3.22222	3	2.55556
3	2.22222	2.11111	25	80	13	22	7	42	4	5	9	57	6	3	12	3	4	3	4	4	29	28	1.90909	-0.578592	-0.141849	2	1	1	2	1	1	1	2	1	1	2.22222	1.90909	2.11111
1	2.72222	2.88889	30	104	16	20	10	46	7	6	13	65	6	3	13	2	3	2	3	3	38	38	2.63636	0.554517	0.362407	2	1	1	2	1	1	1	2	1	1	2.72222	2.63636	2.88889
4	2.88889	3	33	112	16	16	11	43	8	7	15	66	8	4	13	0	3	4	4	3	38	44	3	0.93222	0.66496	2	1	1	2	1	1	1	2	1	1	2.88889	3	3
2	2.55556	2.66667	29	99	11	16	7	34	4	5	9	48	5	3	8	1	2	2	2	2	35	37	2.63636	0.554517	0.261556	2	1	1	2	1	1	1	2	1	1	2.55556	2.63636	2.66667
3	2.83333	2.88889	34	109	13	22	7	42	6	5	11	61	8	4	12	3	2	5	4	4	31	47	2.90909	1.30992	0.765811	2	1	1	2	1	1	1	2	1	1	2.83333	2.90909	2.88889
3	2.38889	2.44444	27	90	12	20	5	37	4	4	8	50	5	3	12	2	4	5	5	4	30	35	2.27273	0.176814	0.0598535	2	1	1	2	1	1	1	2	1	1	2.38889	2.27273	2.44444
3	3.11111	2.22222	36	103	14	18	7	39	3	2	5	50	6	3	12	4	5	4	5	5	35	34	2.45455	-0.452691	0.967513	2	1	1	2	1	1	1	2	1	1	3.11111	2.45455	2.22222
3	2.83333	2.55556	35	102	13	20	7	40	7	6	13	59	6	3	11	4	4	5	4	5	31	39	2.54545	0.176814	0.866662	2	1	1	2	1	1	1	2	1	1	2.83333	2.54545	2.55556
1	2.88889	2.44444	32	106	11	19	10	40	5	7	12	57	5	3	10	2	3	3	3	3	35	42	2.90909	0.680418	0.564109	2	1	1	2	1	1	1	2	1	1	2.88889	2.90909	2.44444
4	2.72222	2.88889	32	107	14	23	9	46	5	6	11	62	5	3	16	0	3	4	3	3	37	39	2.90909	0.806319	0.564109	2	1	1	2	1	1	1	2	1	1	2.72222	2.90909	2.88889
3	3.16667	3.33333	35	122	16	24	11	51	8	8	16	74	7	4	12	1	2	2	3	2	43	47	3.18182	1.18402	0.866662	2	1	1	2	1	1	1	2	1	1	3.16667	3.18182	3.33333
3	2.83333	3	31	109	16	20	10	46	6	3	9	61	6	3	16	4	4	5	4	5	40	40	2.81818	0.680418	0.463258	2	1	1	2	1	1	1	2	1	1	2.83333	2.81818	3
2	2.5	3.11111	31	99	10	15	7	32	4	5	9	46	5	3	6	3	1	3	1	2	40	31	2.36364	-0.452691	0.463258	2	1	1	2	1	1	1	2	1	1	2.5	2.36364	3.11111
3	2.66667	2.66667	30	100	12	18	10	40	4	8	12	58	6	3	12	2	3	2	1	2	35	38	2.54545	0.428616	0.362407	2	1	1	2	1	1	1	2	1	1	2.66667	2.54545	2.66667
3	2.83333	2.88889	35	108	15	17	10	42	7	4	11	59	6	3	13	3	4	5	3	4	40	36	2.81818	0.176814	0.866662	2	1	1	2	1	1	1	2	1	1	2.83333	2.81818	2.88889
3	2.38889	2.11111	36	95	14	19	11	44	5	4	9	59	6	3	8	4	4	4	3	4	30	33	3	-0.32679	0.967513	2	1	1	2	1	1	1	2	1	1	2.38889	3	2.11111
3	2.77778	2.55556	32	107	12	18	9	39	7	8	15	59	5	3	6	2	2	3	4	3	38	37	3.09091	0.680418	0.564109	2	1	1	2	1	1	1	2	1	1	2.77778	3.09091	2.55556
3	2.38889	2.22222	35	94	12	19	7	38	5	4	9	53	6	3	9	4	3	5	3	4	28	35	2.81818	-0.578592	0.866662	2	1	1	2	1	1	1	2	1	1	2.38889	2.81818	2.22222
3	3.11111	2.88889	37	116	16	20	8	44	6	7	13	63	6	3	14	2	3	1	1	2	36	45	3.09091	0.806319	1.06836	2	1	1	2	1	1	1	2	1	1	3.11111	3.09091	2.88889
2	2.5	2.77778	30	97	12	13	6	31	4	5	9	45	5	3	10	2	3	4	4	4	33	36	2.45455	0.554517	0.362407	2	1	1	2	1	1	1	2	1	1	2.5	2.45455	2.77778
2	2.72222	2.88889	31	105	11	17	8	36	5	6	11	53	6	3	12	0	3	0	3	2	37	40	2.72727	0.302715	0.463258	2	1	1	2	1	1	1	2	1	1	2.72222	2.72727	2.88889
1	2.66667	2.77778	33	104	13	13	9	35	2	5	7	45	3	2	6	2	4	4	2	3	34	40	2.81818	0.93222	0.66496	2	1	1	2	1	1	1	2	1	1	2.66667	2.81818	2.77778
4	2.38889	2.11111	28	88	15	22	10	47	2	7	9	61	5	3	7	4	4	4	4	4	30	31	2.36364	-0.0749878	0.160705	2	1	1	2	1	1	1	2	1	1	2.38889	2.36364	2.11111
4	2.83333	2.33333	34	96	11	16	6	33	2	3	5	43	5	3	8	2	3	5	5	4	30	34	2.18182	-0.0749878	0.765811	2	1	1	2	1	1	1	2	1	1	2.83333	2.18182	2.33333
3	2.94444	3	33	113	15	24	12	51	8	8	16	75	8	4	9	4	2	1	2	3	38	45	3	0.806319	0.66496	2	1	1	2	1	1	1	2	1	1	2.94444	3	3
3	2.94444	2.77778	34	110	14	24	7	45	8	7	15	65	5	3	11	2	3	5	3	4	33	45	2.90909	0.93222	0.765811	2	1	1	2	1	1	1	2	1	1	2.94444	2.90909	2.77778
2	3.11111	3	29	113	9	11	8	28	8	5	13	49	8	4	14	3	3	5	2	4	42	43	2.72727	1.18402	0.261556	2	1	1	2	1	1	1	2	1	1	3.11111	2.72727	3
1	3.5	3.22222	37	126	15	23	10	48	7	8	15	70	7	4	15	2	0	1	1	1	43	49	3.09091	1.30992	1.06836	2	1	1	2	1	1	1	2	1	1	3.5	3.09091	3.22222
3	2.72222	2.55556	30	99	11	14	6	31	3	4	7	43	5	3	11	2	2	2	0	2	37	33	2.45455	0.176814	0.362407	2	1	1	2	1	1	1	2	1	1	2.72222	2.45455	2.55556
4	2.61111	2.77778	36	100	16	21	9	46	6	7	13	67	8	4	14	4	5	5	4	5	31	36	2.54545	0.0509132	0.967513	2	1	1	2	1	1	1	2	1	1	2.61111	2.54545	2.77778
3	3.66667	3.33333	35	125	12	18	9	39	6	6	12	57	6	3	12	2	1	1	2	2	40	54	2.63636	1.18402	0.866662	2	1	1	2	1	1	1	2	1	1	3.66667	2.63636	3.33333
3	3.05556	3	33	115	15	21	11	47	7	6	13	67	7	4	14	1	2	1	2	2	39	46	3	0.806319	0.66496	2	1	1	2	1	1	1	2	1	1	3.05556	3	3
2	3.33333	3.77778	36	126	16	18	12	46	8	5	13	67	8	4	16	3	3	3	2	3	44	50	2.90909	0.806319	0.967513	2	1	1	2	1	1	1	2	1	1	3.33333	2.90909	3.77778
3	3.38889	3	38	125	16	21	12	49	8	8	16	73	8	4	12	3	3	4	2	3	38	52	3.36364	1.68763	1.16922	2	1	1	2	1	1	1	2	1	1	3.38889	3.36364	3
1	3.27778	2.55556	31	114	16	21	12	49	6	7	13	67	5	3	9	2	2	2	3	3	40	45	2.90909	0.806319	0.463258	2	1	1	2	1	1	1	2	1	1	3.27778	2.90909	2.55556
2	2.38889	2.33333	28	92	15	18	11	44	6	6	12	61	5	3	10	2	5	5	5	5	34	31	2.54545	0.302715	0.160705	2	1	1	2	1	1	1	2	1	1	2.38889	2.54545	2.33333
3	3.16667	2.66667	37	107	15	20	6	41	5	4	9	57	7	4	13	3	4	5	4	4	38	36	2.36364	-0.0749878	1.06836	2	1	1	2	1	1	1	2	1	1	3.16667	2.36364	2.66667
4	2.72222	1.88889	31	94	15	23	12	50	8	6	14	70	6	3	13	4	4	4	3	4	34	31	2.54545	-0.452691	0.463258	2	1	1	2	1	1	1	2	1	1	2.72222	2.54545	1.88889
3	3.05556	3.33333	36	117	13	10	5	28	8	7	15	49	6	3	12	1	4	4	3	3	43	42	2.90909	0.680418	0.967513	2	1	1	2	1	1	1	2	1	1	3.05556	2.90909	3.33333
2	3.22222	3.22222	36	115	13	12	8	33	2	5	7	45	5	3	7	3	5	5	5	5	37	46	2.54545	1.05812	0.967513	2	1	1	2	1	1	1	2	1	1	3.22222	2.54545	3.22222
3	3.05556	2.88889	33	114	16	21	12	49	8	8	16	73	8	4	13	3	3	3	0	3	38	46	3	0.680418	0.66496	2	1	1	2	1	1	1	2	1	1	3.05556	3	2.88889
2	2.66667	2.88889	32	106	14	21	7	42	5	6	11	58	5	3	12	2	5	4	1	3	39	37	2.90909	0.428616	0.564109	2	1	1	2	1	1	1	2	1	1	2.66667	2.90909	2.88889
3	2.88889	2.88889	35	110	16	21	10	47	6	5	11	64	6	3	12	3	4	5	4	4	36	42	2.90909	0.680418	0.866662	2	1	1	2	1	1	1	2	1	1	2.88889	2.90909	2.88889
2	2.61111	2.77778	33	97	14	19	7	40	3	3	6	51	5	3	9	2	3	4	3	3	25	42	2.27273	0.554517	0.66496	2	1	1	2	1	1	1	2	1	1	2.61111	2.27273	2.77778
3	3.11111	2.88889	36	115	16	21	10	47	8	8	16	71	8	4	16	4	4	4	4	4	38	44	3	0.806319	0.967513	2	1	1	2	1	1	1	2	1	1	3.11111	3	2.88889
2	2.66667	2.33333	31	96	13	15	8	36	4	8	12	55	7	4	10	2	1	1	1	2	30	38	2.45455	0.680418	0.463258	2	1	1	2	1	1	1	2	1	1	2.66667	2.45455	2.33333
2	3.5	3	32	117	14	19	8	41	4	6	10	55	4	2	8	4	4	4	4	4	42	45	2.45455	0.806319	0.564109	2	1	1	2	1	1	1	2	1	1	3.5	2.45455	3
1	2.55556	2.33333	26	95	13	16	6	35	3	2	5	43	3	2	13	0	0	1	1	1	31	40	2.54545	0.428616	-0.0409975	2	1	1	2	1	1	1	2	1	1	2.55556	2.54545	2.33333
2	2.16667	2.22222	27	83	15	13	8	36	7	5	12	54	6	3	12	2	3	1	2	2	31	27	2.18182	-0.452691	0.0598535	2	1	1	2	1	1	1	2	1	1	2.16667	2.18182	2.22222
2	2.88889	3.44444	38	117	15	20	11	46	6	6	12	64	6	3	12	3	5	3	4	4	39	44	3.09091	1.05812	1.16922	2	1	1	2	1	1	1	2	1	1	2.88889	3.09091	3.44444
3	2.27778	3.22222	28	101	14	22	9	45	8	8	16	67	6	3	9	3	4	3	3	4	38	38	2.81818	0.554517	0.160705	2	1	1	2	1	1	1	2	1	1	2.27778	2.81818	3.22222
4	1.77778	2.11111	20	81	12	18	9	39	6	6	12	57	6	3	12	2	2	2	1	2	33	29	2.72727	0.176814	-0.646104	2	1	1	2	1	1	1	2	1	1	1.77778	2.72727	2.11111
4	3.11111	2.55556	32	113	12	20	11	43	6	6	12	61	6	3	12	3	2	3	2	3	37	46	3.09091	1.18402	0.564109	2	1	1	2	1	1	1	2	1	1	3.11111	3.09091	2.55556
3	3	3.22222	37	118	13	19	10	42	6	7	13	62	7	4	14	1	2	2	2	2	41	43	3.18182	0.680418	1.06836	2	1	1	2	1	1	1	2	1	1	3	3.18182	3.22222
2	2.55556	2.22222	29	92	12	19	8	39	5	7	12	55	4	2	11	1	3	3	2	3	29	36	2.36364	0.302715	0.261556	2	1	1	2	1	1	1	2	1	1	2.55556	2.36364	2.22222
3	3.05556	2.77778	32	111	11	13	6	30	5	4	9	44	5	3	10	1	1	3	0	2	37	45	2.81818	0.806319	0.564109	2	1	1	2	1	1	1	2	1	1	3.05556	2.81818	2.77778
3	2.44444	3	32	94	11	18	7	36	6	6	12	53	5	3	9	1	2	1	3	2	29	37	2.09091	0.176814	0.564109	2	1	1	2	1	1	1	2	1	1	2.44444	2.09091	3
1	2.61111	2	28	90	15	22	12	49	6	8	14	69	6	3	12	2	2	0	3	2	31	33	2.27273	0.0509132	0.160705	2	1	1	2	1	1	1	2	1	1	2.61111	2.27273	2
3	2.77778	3.11111	37	107	16	16	11	43	6	5	11	62	8	4	12	3	3	4	3	4	33	40	2.63636	0.680418	1.06836	2	1	1	2	1	1	1	2	1	1	2.77778	2.63636	3.11111
2	2.88889	3.11111	32	112	12	18	9	39	5	5	10	55	6	3	13	1	2	1	1	2	38	45	2.90909	0.806319	0.564109	2	1	1	2	1	1	1	2	1	1	2.88889	2.90909	3.11111
3	2.55556	3.22222	31	104	13	21	8	42	7	5	12	61	7	4	14	4	4	5	4	5	37	37	2.63636	0.93222	0.463258	2	1	1	2	1	1	1	2	1	1	2.55556	2.63636	3.22222
1	2.77778	2.66667	33	105	12	13	6	31	5	5	10	48	7	4	13	2	3	2	2	3	38	37	2.81818	0.554517	0.66496	2	1	1	2	1	1	1	2	1	1	2.77778	2.81818	2.66667
1	2.61111	2.11111	27	90	14	17	9	40	5	5	10	56	6	3	10	2	1	1	2	2	33	33	2.18182	-0.32679	0.0598535	2	1	1	2	1	1	1	2	1	1	2.61111	2.18182	2.11111
1	2.94444	3.44444	36	119	10	11	6	27	4	4	8	39	4	2	13	3	4	4	3	4	41	45	3.18182	1.18402	0.967513	2	1	1	2	1	1	1	2	1	1	2.94444	3.18182	3.44444
2	2.88889	2.55556	31	107	13	21	12	46	8	6	14	68	8	4	14	3	5	4	4	4	40	39	2.90909	0.0509132	0.463258	2	1	1	2	1	1	1	2	1	1	2.88889	2.90909	2.55556
1	2.44444	2.44444	27	92	15	18	9	42	6	7	13	62	7	4	10	1	4	4	3	3	29	38	2.36364	0.680418	0.0598535	2	1	1	2	1	1	1	2	1	1	2.44444	2.36364	2.44444
3	2.22222	2.22222	26	87	12	19	6	37	4	4	8	50	5	3	10	5	5	5	5	5	32	30	2.45455	0.176814	-0.0409975	2	1	1	2	1	1	1	2	1	1	2.22222	2.45455	2.22222
1	2.77778	2.88889	33	109	12	18	9	39	6	6	12	57	6	3	12	1	3	4	3	3	39	40	3	0.680418	0.66496	2	1	1	2	1	1	1	2	1	1	2.77778	3	2.88889
3	3.16667	3.22222	38	122	15	22	9	46	6	8	14	67	7	4	14	1	3	4	2	3	45	42	3.27273	0.680418	1.16922	2	1	1	2	1	1	1	2	1	1	3.16667	3.27273	3.22222
2	2.88889	3.11111	34	104	14	23	10	47	7	8	15	69	7	4	14	1	1	2	4	2	32	42	2.18182	0.680418	0.765811	2	1	1	2	1	1	1	2	1	1	2.88889	2.18182	3.11111
2	2.77778	2.88889	36	114	12	16	8	36	6	6	12	55	7	4	11	2	2	2	0	2	39	42	3.45455	0.554517	0.967513	2	1	1	2	1	1	1	2	1	1	2.77778	3.45455	2.88889
4	2.55556	3	30	102	14	18	12	44	8	8	16	67	7	4	13	5	5	5	5	5	36	39	2.63636	0.428616	0.362407	2	1	1	2	1	1	1	2	1	1	2.55556	2.63636	3
1	3.16667	3.22222	35	120	12	15	6	33	5	8	13	53	7	4	13	2	2	2	3	3	38	50	3.09091	1.43582	0.866662	2	1	1	2	1	1	1	2	1	1	3.16667	3.09091	3.22222
1	2.77778	2.55556	30	103	14	20	10	44	6	6	12	62	6	3	10	1	2	2	1	2	34	41	2.72727	0.806319	0.362407	2	1	1	2	1	1	1	2	1	1	2.77778	2.72727	2.55556
2	2.66667	2.66667	29	98	15	17	7	39	6	5	11	56	6	3	13	1	2	2	1	2	32	40	2.36364	0.428616	0.261556	2	1	1	2	1	1	1	2	1	1	2.66667	2.36364	2.66667
2	2.33333	2.66667	31	96	16	21	12	49	5	6	11	66	6	3	12	2	3	3	3	3	33	35	2.72727	0.176814	0.463258	2	1	1	2	1	1	1	2	1	1	2.33333	2.72727	2.66667
3	2.61111	3.22222	34	102	15	22	9	46	8	6	14	68	8	4	16	1	3	4	3	3	32	40	2.36364	0.554517	0.765811	2	1	1	2	1	1	1	2	1	1	2.61111	2.36364	3.22222
2	2.88889	3.11111	35	112	12	18	9	39	6	6	12	57	6	3	12	1	3	0	3	2	37	43	2.90909	0.680418	0.866662	2	1	1	2	1	1	1	2	1	1	2.88889	2.90909	3.11111
2	2.72222	3	33	108	12	18	9	39	6	6	12	57	6	3	12	1	3	3	3	3	36	42	2.90909	0.680418	0.66496	2	1	1	2	1	1	1	2	1	1	2.72222	2.90909	3
3	2.72222	2.88889	36	104	12	17	3	32	4	8	12	49	5	3	7	2	4	5	3	4	35	37	2.63636	0.428616	0.967513	2	1	1	2	1	1	1	2	1	1	2.72222	2.63636	2.88889
1	2.11111	2.11111	22	79	9	16	8	33	5	6	11	50	6	3	12	1	3	3	2	3	28	31	2	-0.32679	-0.444402	2	1	1	2	1	1	1	2	1	1	2.11111	2	2.11111
3	2.38889	2.77778	28	94	14	20	10	44	4	5	9	59	6	3	8	2	3	3	3	3	33	35	2.36364	0.554517	0.160705	2	1	1	2	1	1	1	2	1	1	2.38889	2.36364	2.77778
3	3.27778	3.33333	34	121	15	23	10	48	4	7	11	66	7	4	15	1	1	2	1	2	44	46	2.90909	0.806319	0.765811	2	1	1	2	1	1	1	2	1	1	3.27778	2.90909	3.33333
2	2.77778	2.88889	31	105	11	15	9	35	6	6	12	53	6	3	13	2	3	4	1	3	36	41	2.63636	0.680418	0.463258	2	1	1	2	1	1	1	2	1	1	2.77778	2.63636	2.88889
2	2.88889	2.66667	29	107	15	16	12	43	3	3	6	54	5	3	10	3	3	2	2	3	37	42	2.81818	0.806319	0.261556	2	1	1	2	1	1	1	2	1	1	2.88889	2.81818	2.66667
1	2.83333	3	33	111	12	18	9	39	6	6	12	57	6	3	4	3	0	1	2	2	39	42	3	0.428616	0.66496	2	1	1	2	1	1	1	2	1	1	2.83333	3	3
3	2.61111	2.88889	31	99	13	23	9	45	5	5	10	61	6	3	12	1	2	2	2	2	35	36	2.36364	0.302715	0.463258	2	1	1	2	1	1	1	2	1	1	2.61111	2.36364	2.88889
1	2.11111	2	22	79	13	18	9	40	6	6	12	58	6	3	14	2	2	1	2	2	27	32	2.09091	-0.32679	-0.444402	2	1	1	2	1	1	1	2	1	1	2.11111	2.09091	2
2	2.11111	2.11111	22	80	11	15	7	33	4	5	9	46	4	2	11	2	2	1	2	2	29	31	2.09091	-0.200889	-0.444402	2	1	1	2	1	1	1	2	1	1	2.11111	2.09091	2.11111
2	2.83333	2.88889	30	101	14	16	8	38	5	5	10	53	5	3	13	2	2	1	3	2	35	39	2.18182	0.302715	0.362407	2	1	1	2	1	1	1	2	1	1	2.83333	2.18182	2.88889
3	2.55556	2.77778	30	104	10	16	5	31	2	7	9	47	7	4	15	4	2	2	3	3	39	37	3	0.428616	0.362407	2	1	1	2	1	1	1	2	1	1	2.55556	3	2.77778
2	2.83333	2.77778	32	108	16	18	8	42	5	6	11	59	6	3	11	1	3	1	1	2	37	42	2.90909	0.554517	0.564109	2	1	1	2	1	1	1	2	1	1	2.83333	2.90909	2.77778
2	2.72222	3	32	108	12	19	8	39	4	5	9	53	5	3	15	1	2	4	1	2	39	40	2.90909	0.806319	0.564109	2	1	1	2	1	1	1	2	1	1	2.72222	2.90909	3
3	2.88889	2.77778	33	109	12	16	8	36	8	8	16	59	7	4	12	2	2	1	2	2	35	44	2.90909	1.18402	0.66496	2	1	1	2	1	1	1	2	1	1	2.88889	2.90909	2.77778
3	2.77778	2.88889	31	103	12	16	9	37	4	6	10	52	5	3	9	2	4	3	4	4	35	40	2.45455	0.554517	0.463258	2	1	1	2	1	1	1	2	1	1	2.77778	2.45455	2.88889
2	3.33333	2.88889	35	120	13	18	10	41	7	8	15	64	8	4	14	1	1	2	1	2	42	45	3.09091	0.806319	0.866662	2	1	1	2	1	1	1	2	1	1	3.33333	3.09091	2.88889
2	2.66667	3.11111	37	111	14	17	8	39	3	7	10	55	6	3	9	3	3	3	0	3	35	43	3.18182	0.93222	1.06836	2	1	1	2	1	1	1	2	1	1	2.66667	3.18182	3.11111
2	2.55556	2.33333	28	98	15	12	9	36	8	7	15	57	6	3	15	3	1	4	2	3	37	35	2.81818	0.0509132	0.160705	2	1	1	2	1	1	1	2	1	1	2.55556	2.81818	2.33333
2	2.88889	2.88889	30	109	13	17	7	37	5	6	11	54	6	3	11	3	4	4	4	4	38	43	2.81818	0.806319	0.362407	2	1	1	2	1	1	1	2	1	1	2.88889	2.81818	2.88889
3	2.22222	2.44444	27	88	12	17	7	36	4	3	7	49	6	3	10	3	2	4	4	4	34	29	2.36364	-0.32679	0.0598535	2	1	1	2	1	1	1	2	1	1	2.22222	2.36364	2.44444
1	2.44444	2.66667	31	100	16	22	11	49	7	7	14	70	7	4	11	1	2	1	3	2	34	38	2.90909	0.554517	0.463258	2	1	1	2	1	1	1	2	1	1	2.44444	2.90909	2.66667
1	2.66667	2.66667	29	98	11	20	6	37	4	5	9	51	5	3	7	3	2	2	2	3	34	37	2.36364	0.428616	0.261556	2	1	1	2	1	1	1	2	1	1	2.66667	2.36364	2.66667
2	2.38889	2.55556	29	94	13	11	7	31	4	7	11	46	4	2	8	1	1	1	2	2	36	31	2.54545	-0.0749878	0.261556	2	1	1	2	1	1	1	2	1	1	2.38889	2.54545	2.55556
3	2.66667	2.55556	31	101	12	18	9	39	6	6	12	57	6	3	12	1	2	3	4	3	36	36	2.72727	0.176814	0.463258	2	1	1	2	1	1	1	2	1	1	2.66667	2.72727	2.55556
3	3	3	33	114	8	12	6	26	4	4	8	38	4	2	4	3	3	2	3	3	39	45	3	0.806319	0.66496	2	1	1	2	1	1	1	2	1	1	3	3	3
3	3	3	33	114	12	18	9	39	6	6	12	57	6	3	12	1	3	3	0	2	39	45	3	0.806319	0.66496	2	1	1	2	1	1	1	2	1	1	3	3	3
1	2.5	2.88889	35	102	16	21	10	47	3	6	9	61	5	3	10	1	3	2	0	2	31	40	2.81818	0.428616	0.866662	2	1	1	2	1	1	1	2	1	1	2.5	2.81818	2.88889
3	2.66667	2.88889	34	110	14	11	6	31	7	8	15	52	6	3	13	1	2	1	1	2	35	43	3.27273	0.93222	0.765811	2	1	1	2	1	1	1	2	1	1	2.66667	3.27273	2.88889
3	3.16667	2.88889	31	118	16	24	12	52	6	8	14	74	8	4	14	3	2	0	2	2	43	46	3.18182	0.806319	0.463258	2	1	1	2	1	1	1	2	1	1	3.16667	3.18182	2.88889
2	2.38889	2.33333	30	91	15	20	11	46	5	3	8	57	3	2	12	3	3	5	4	4	31	33	2.45455	-0.452691	0.362407	2	1	1	2	1	1	1	2	1	1	2.38889	2.45455	2.33333
2	2.5	1.77778	26	86	10	22	9	41	4	6	10	57	6	3	14	1	2	1	1	2	29	32	2.27273	-0.0749878	-0.0409975	2	1	1	2	1	1	1	2	1	1	2.5	2.27273	1.77778
3	2.61111	2.88889	35	103	14	18	9	41	5	6	11	58	6	3	10	1	3	2	1	2	30	40	2.72727	0.806319	0.866662	2	1	1	2	1	1	1	2	1	1	2.61111	2.72727	2.88889
1	3.55556	2.66667	31	119	15	20	10	45	7	8	15	66	6	3	12	0	2	1	0	1	44	45	2.81818	0.680418	0.463258	2	1	1	2	1	1	1	2	1	1	3.55556	2.81818	2.66667
1	2.55556	2.66667	32	103	11	20	7	38	3	3	6	49	5	3	6	0	1	2	2	2	34	40	3	0.680418	0.564109	2	1	1	2	1	1	1	2	1	1	2.55556	3	2.66667
2	2.72222	3	31	108	15	23	9	47	6	8	14	66	5	3	14	1	4	3	0	2	35	45	2.90909	0.806319	0.463258	2	1	1	2	1	1	1	2	1	1	2.72222	2.90909	3
4	2.72222	3.33333	35	114	14	19	7	40	4	6	10	56	6	3	14	1	1	2	4	2	39	43	3.18182	0.93222	0.866662	2	1	1	2	1	1	1	2	1	1	2.72222	3.18182	3.33333
3	2.94444	2.66667	33	109	12	14	6	32	5	5	10	49	7	4	10	3	2	3	3	3	35	43	2.90909	1.18402	0.66496	2	1	1	2	1	1	1	2	1	1	2.94444	2.90909	2.66667
1	2.5	3.11111	32	108	11	16	5	32	7	7	14	51	5	3	12	0	1	2	3	2	36	41	3.18182	1.05812	0.564109	2	1	1	2	1	1	1	2	1	1	2.5	3.18182	3.11111
4	2.55556	2.66667	34	98	13	24	10	47	8	5	13	65	5	3	13	2	3	3	4	3	32	36	2.54545	0.0509132	0.765811	2	1	1	2	1	1	1	2	1	1	2.55556	2.54545	2.66667
2	2.38889	2.66667	29	99	11	18	7	36	5	7	12	53	5	3	10	3	3	4	3	4	34	37	2.90909	0.93222	0.261556	2	1	1	2	1	1	1	2	1	1	2.38889	2.90909	2.66667
2	2.66667	3	33	108	10	17	8	35	5	6	11	52	6	3	12	4	2	2	1	3	38	40	3	0.806319	0.66496	2	1	1	2	1	1	1	2	1	1	2.66667	3	3
1	2.55556	2.77778	31	104	10	21	9	40	5	7	12	55	3	2	9	0	2	3	3	2	36	38	3	0.554517	0.463258	2	1	1	2	1	1	1	2	1	1	2.55556	3	2.77778
3	2.72222	2.44444	35	95	12	18	9	39	7	6	13	58	6	3	10	1	4	5	5	4	28	35	2.18182	-0.0749878	0.866662	2	1	1	2	1	1	1	2	1	1	2.72222	2.18182	2.44444
1	3.11111	3.11111	36	114	13	21	10	44	5	6	11	61	6	3	13	2	3	2	4	3	35	45	2.72727	1.56173	0.967513	2	1	1	2	1	1	1	2	1	1	3.11111	2.72727	3.11111
3	2.55556	3.11111	38	105	15	18	10	43	5	6	11	60	6	3	9	3	3	3	2	3	32	38	2.81818	0.428616	1.16922	2	1	1	2	1	1	1	2	1	1	2.55556	2.81818	3.11111
1	3.05556	3.11111	34	112	13	21	9	43	6	6	12	61	6	3	13	2	3	2	4	3	35	45	2.63636	1.56173	0.765811	2	1	1	2	1	1	1	2	1	1	3.05556	2.63636	3.11111
3	3.27778	3.11111	34	124	14	19	11	44	8	8	16	67	7	4	16	0	2	2	2	2	46	47	3.36364	1.30992	0.765811	2	1	1	2	1	1	1	2	1	1	3.27778	3.36364	3.11111
2	2.5	1.22222	23	76	9	23	9	41	4	4	8	53	4	2	9	4	2	4	3	4	29	24	1.81818	-0.830394	-0.343551	2	1	1	2	1	1	1	2	1	1	2.5	1.81818	1.22222
3	2.66667	2.44444	35	102	13	20	8	41	6	6	12	59	6	3	14	0	4	3	3	3	35	34	2.90909	0.428616	0.866662	2	1	1	2	1	1	1	2	1	1	2.66667	2.90909	2.44444
4	3.05556	3.11111	37	115	15	16	7	38	3	4	7	50	5	3	11	2	2	1	2	2	36	46	2.90909	1.18402	1.06836	2	1	1	2	1	1	1	2	1	1	3.05556	2.90909	3.11111
2	2.88889	2.66667	37	109	14	19	12	45	7	8	15	66	6	3	12	0	4	2	2	2	38	38	3	0.428616	1.06836	2	1	1	2	1	1	1	2	1	1	2.88889	3	2.66667
3	3	3.11111	33	114	15	18	12	45	2	6	8	58	5	3	13	3	5	5	3	4	42	42	2.90909	0.680418	0.66496	2	1	1	2	1	1	1	2	1	1	3	2.90909	3.11111
4	2.55556	2.88889	31	99	12	13	8	33	6	7	13	53	7	4	16	2	5	5	4	4	32	39	2.45455	0.0509132	0.463258	2	1	1	2	1	1	1	2	1	1	2.55556	2.45455	2.88889
3	2.83333	3.11111	31	111	14	18	10	42	8	8	16	66	8	4	16	5	3	2	4	4	39	44	2.90909	1.30992	0.463258	2	1	1	2	1	1	1	2	1	1	2.83333	2.90909	3.11111
3	3	2.55556	31	102	14	20	10	44	7	8	15	66	7	4	16	1	1	1	2	2	34	39	2.27273	0.680418	0.463258	2	1	1	2	1	1	1	2	1	1	3	2.27273	2.55556
2	2.94444	3.33333	31	111	15	16	4	35	3	7	10	51	6	3	16	1	2	3	2	2	41	41	2.54545	0.428616	0.463258	2	1	1	2	1	1	1	2	1	1	2.94444	2.54545	3.33333
3	2.83333	2.22222	27	102	10	18	8	36	5	5	10	52	6	3	14	4	5	4	4	5	34	42	2.81818	0.93222	0.0598535	2	1	1	2	1	1	1	2	1	1	2.83333	2.81818	2.22222
4	2.16667	3	34	92	16	15	10	41	6	5	11	59	7	4	14	2	4	3	3	3	27	35	2.36364	-0.704493	0.765811	2	1	1	2	1	1	1	2	1	1	2.16667	2.36364	3
3	3	2.88889	33	113	13	20	11	44	6	8	14	66	8	4	16	4	2	4	5	4	39	44	3	0.680418	0.66496	2	1	1	2	1	1	1	2	1	1	3	3	2.88889
3	3	3	33	114	12	18	9	39	6	6	12	57	6	3	12	2	2	3	0	2	39	45	3	0.806319	0.66496	2	1	1	2	1	1	1	2	1	1	3	3	3
1	3.11111	3	32	114	9	16	6	31	6	7	13	51	7	4	12	0	2	3	1	2	40	43	2.81818	1.05812	0.564109	2	1	1	2	1	1	1	2	1	1	3.11111	2.81818	3
3	2.55556	3	30	104	12	17	8	37	7	4	11	54	6	3	12	3	5	4	4	4	36	39	2.81818	0.93222	0.362407	2	1	1	2	1	1	1	2	1	1	2.55556	2.81818	3
5	2.77778	2.44444	35	97	13	23	11	47	6	4	10	65	8	4	14	5	5	4	4	5	27	37	2.27273	0.176814	0.866662	2	1	1	2	1	1	1	2	1	1	2.77778	2.27273	2.44444
3	3.11111	2.11111	30	94	15	11	6	32	3	5	8	45	5	3	5	2	2	3	4	3	26	39	1.72727	0.554517	0.362407	2	1	1	2	1	1	1	2	1	1	3.11111	1.72727	2.11111
1	2.72222	2.44444	31	95	10	11	7	28	5	6	11	44	5	3	9	3	4	3	4	4	30	37	2.18182	0.302715	0.463258	2	1	1	2	1	1	1	2	1	1	2.72222	2.18182	2.44444
3	2.55556	2.55556	30	95	13	18	6	37	6	4	10	53	6	3	10	2	4	2	4	3	32	35	2.36364	0.176814	0.362407	2	1	1	2	1	1	1	2	1	1	2.55556	2.36364	2.55556
3	2.72222	2.77778	32	103	11	16	5	32	4	7	11	46	3	2	9	2	4	3	3	3	34	39	2.63636	0.680418	0.564109	2	1	1	2	1	1	1	2	1	1	2.72222	2.63636	2.77778
3	2.38889	2.66667	29	93	10	10	7	27	4	5	9	43	7	4	12	2	1	1	1	2	30	36	2.36364	0.302715	0.261556	2	1	1	2	1	1	1	2	1	1	2.38889	2.36364	2.66667
3	2.44444	2.11111	32	94	12	14	7	33	5	6	11	52	8	4	8	1	2	3	1	2	27	37	2.81818	0.176814	0.564109	2	1	1	2	1	1	1	2	1	1	2.44444	2.81818	2.11111
5	2.88889	2.66667	31	107	11	21	12	44	4	5	9	59	6	3	16	1	4	3	4	3	36	43	2.81818	0.680418	0.463258	2	1	1	2	1	1	1	2	1	1	2.88889	2.81818	2.66667
3	2.38889	2.44444	22	93	15	13	9	37	6	7	13	55	5	3	10	1	3	3	1	2	37	34	2.54545	0.554517	-0.444402	2	1	1	2	1	1	1	2	1	1	2.38889	2.54545	2.44444
4	3.16667	3.11111	37	120	12	18	9	39	6	6	12	57	6	3	8	2	3	0	1	2	41	45	3.18182	1.05812	1.06836	2	1	1	2	1	1	1	2	1	1	3.16667	3.18182	3.11111
3	3	3	33	114	12	18	9	39	6	6	12	57	6	3	16	2	2	1	1	2	39	45	3	0.806319	0.66496	2	1	1	2	1	1	1	2	1	1	3	3	3
3	3	3.11111	35	113	13	16	10	39	6	6	12	57	6	3	11	3	4	5	4	4	38	43	2.81818	0.93222	0.866662	2	1	1	2	1	1	1	2	1	1	3	2.81818	3.11111
3	2.61111	2.55556	29	94	14	23	8	45	8	8	16	68	7	4	12	3	2	5	4	4	34	33	2.18182	0.176814	0.261556	2	1	1	2	1	1	1	2	1	1	2.61111	2.18182	2.55556
3	2.94444	3.22222	38	118	14	19	9	42	4	5	9	57	6	3	12	1	3	2	1	2	40	42	3.27273	0.680418	1.16922	2	1	1	2	1	1	1	2	1	1	2.94444	3.27273	3.22222
3	2	2.55556	20	82	10	12	6	28	5	4	9	40	3	2	8	3	2	4	2	3	34	28	2.09091	-0.452691	-0.646104	2	1	1	2	1	1	1	2	1	1	2	2.09091	2.55556
2	2.5	3.11111	31	102	13	22	9	44	5	7	12	62	6	3	13	1	0	3	3	2	33	41	2.63636	0.806319	0.463258	2	1	1	2	1	1	1	2	1	1	2.5	2.63636	3.11111
2	2.44444	2.88889	31	102	14	20	7	41	6	6	12	60	7	4	12	2	1	4	4	3	35	39	2.90909	0.428616	0.463258	2	1	1	2	1	1	1	2	1	1	2.44444	2.90909	2.88889
3	3.16667	3.22222	36	123	15	23	12	50	7	8	15	73	8	4	15	1	2	2	3	2	43	47	3.36364	1.18402	0.967513	2	1	1	2	1	1	1	2	1	1	3.16667	3.36364	3.22222
3	3.22222	3.11111	34	116	12	17	8	37	6	4	10	52	5	3	14	3	4	3	5	4	39	44	2.72727	1.30992	0.765811	2	1	1	2	1	1	1	2	1	1	3.22222	2.72727	3.11111
1	2.44444	2.11111	26	87	12	18	6	36	6	6	12	55	7	4	12	3	4	4	3	4	32	31	2.18182	0.0509132	-0.0409975	2	1	1	2	1	1	1	2	1	1	2.44444	2.18182	2.11111
4	2.22222	2.55556	25	88	16	18	12	46	7	8	15	67	6	3	14	3	4	4	4	4	27	39	2.27273	0.0509132	-0.141849	2	1	1	2	1	1	1	2	1	1	2.22222	2.27273	2.55556
4	2.55556	2.11111	27	87	13	16	9	38	7	4	11	55	6	3	16	2	4	5	4	4	28	34	2	-0.32679	0.0598535	2	1	1	2	1	1	1	2	1	1	2.55556	2	2.11111
3	2.94444	3.11111	32	113	14	16	10	40	4	7	11	58	7	4	15	4	1	3	3	3	39	44	2.90909	1.05812	0.564109	2	1	1	2	1	1	1	2	1	1	2.94444	2.90909	3.11111
2	2.72222	2.66667	32	105	12	21	9	42	4	4	8	55	5	3	9	2	4	5	4	4	39	37	2.90909	0.302715	0.564109	2	1	1	2	1	1	1	2	1	1	2.72222	2.90909	2.66667
1	2.77778	2.55556	35	110	14	17	6	37	5	7	12	54	5	3	13	3	4	4	3	4	41	37	3.36364	0.302715	0.866662	2	1	1	2	1	1	1	2	1	1	2.77778	3.36364	2.55556
2	3.16667	3.22222	34	123	15	17	10	42	6	8	14	64	8	4	16	3	1	3	2	3	44	48	3.36364	1.05812	0.765811	2	1	1	2	1	1	1	2	1	1	3.16667	3.36364	3.22222
3	2.77778	3.33333	37	116	15	20	8	43	6	5	11	61	7	4	14	3	3	5	4	4	38	45	3.27273	1.05812	1.06836	2	1	1	2	1	1	1	2	1	1	2.77778	3.27273	3.33333
3	3.22222	2.88889	35	117	14	14	8	36	4	8	12	54	6	3	13	0	3	3	3	3	37	47	3	1.56173	0.866662	2	1	1	2	1	1	1	2	1	1	3.22222	3	2.88889
5	2.55556	2.44444	27	96	13	17	6	36	4	4	8	52	8	4	9	1	4	3	2	3	32	38	2.54545	0.554517	0.0598535	2	1	1	2	1	1	1	2	1	1	2.55556	2.54545	2.44444
2	2.72222	2.88889	38	107	16	17	4	37	3	5	8	49	4	2	14	2	3	4	2	3	35	36	2.90909	0.428616	1.16922	2	1	1	2	1	1	1	2	1	1	2.72222	2.90909	2.88889
3	2.55556	2.33333	31	93	11	16	8	35	6	4	10	50	5	3	12	1	2	3	3	3	29	35	2.36364	0.302715	0.463258	2	1	1	2	1	1	1	2	1	1	2.55556	2.36364	2.33333
4	2.77778	3.22222	35	114	9	13	4	26	3	3	6	36	4	2	16	3	2	3	0	2	40	42	3.18182	1.05812	0.866662	2	1	1	2	1	1	1	2	1	1	2.77778	3.18182	3.22222
3	3.11111	2.88889	31	118	14	21	9	44	6	6	12	62	6	3	10	2	0	4	4	3	45	43	3.27273	0.93222	0.463258	2	1	1	2	1	1	1	2	1	1	3.11111	3.27273	2.88889
5	2.88889	2.55556	36	102	13	17	8	38	4	4	8	52	6	3	13	2	3	3	5	4	33	36	2.45455	0.302715	0.967513	2	1	1	2	1	1	1	2	1	1	2.88889	2.45455	2.55556
3	2.33333	1.77778	22	80	10	15	8	33	6	4	10	47	4	2	8	1	0	1	2	1	28	31	2	-0.452691	-0.444402	2	1	1	2	1	1	1	2	1	1	2.33333	2	1.77778
4	2.66667	2.77778	33	103	10	18	3	31	2	6	8	43	4	2	12	2	3	2	2	3	31	42	2.72727	0.806319	0.66496	2	1	1	2	1	1	1	2	1	1	2.66667	2.72727	2.77778
4	3	3	33	114	12	18	9	39	6	6	12	57	6	3	12	2	4	3	2	3	39	45	3	0.806319	0.66496	2	1	1	2	1	1	1	2	1	1	3	3	3
4	2.44444	2.22222	26	86	10	18	6	34	4	4	8	46	4	2	12	1	3	2	1	2	30	32	2	-0.200889	-0.0409975	2	1	1	2	1	1	1	2	1	1	2.44444	2	2.22222
3	2.55556	2.55556	31	102	15	18	8	41	5	8	13	59	5	3	11	4	4	4	3	4	35	37	3	0.806319	0.463258	2	1	1	2	1	1	1	2	1	1	2.55556	3	2.55556
3	2.94444	2.44444	35	105	14	24	11	49	7	7	14	68	5	3	9	2	3	3	1	3	40	32	2.72727	-0.452691	0.866662	2	1	1	2	1	1	1	2	1	1	2.94444	2.72727	2.44444
3	2.44444	2.66667	27	96	15	23	11	49	8	6	14	70	7	4	13	1	2	5	2	3	31	41	2.54545	0.806319	0.0598535	2	1	1	2	1	1	1	2	1	1	2.44444	2.54545	2.66667
3	2.72222	3	33	100	15	24	11	50	2	6	8	64	6	3	8	2	5	5	3	4	34	37	2.18182	0.176814	0.66496	2	1	1	2	1	1	1	2	1	1	2.72222	2.18182	3
2	2.5	2.55556	30	95	12	15	6	33	4	4	8	44	3	2	12	1	1	2	1	2	32	36	2.45455	0.428616	0.362407	2	1	1	2	1	1	1	2	1	1	2.5	2.45455	2.55556
4	3.22222	3.22222	33	121	12	22	12	46	7	4	11	65	8	4	13	3	4	4	3	4	45	45	3.09091	1.05812	0.66496	2	1	1	2	1	1	1	2	1	1	3.22222	3.09091	3.22222
3	2.27778	2.11111	24	86	12	18	8	38	6	5	11	56	7	4	14	1	3	1	2	2	31	33	2.36364	-0.0749878	-0.2427	2	1	1	2	1	1	1	2	1	1	2.27778	2.36364	2.11111
3	2.5	2.22222	26	94	12	15	6	33	5	6	11	50	6	3	13	2	2	1	2	2	35	35	2.63636	0.302715	-0.0409975	2	1	1	2	1	1	1	2	1	1	2.5	2.63636	2.22222
3	3.16667	3.33333	36	120	10	14	9	33	4	6	10	49	6	3	12	1	2	2	1	2	39	48	3	1.30992	0.967513	2	1	1	2	1	1	1	2	1	1	3.16667	3	3.33333
4	3.55556	3.11111	38	128	12	20	12	44	7	7	14	66	8	4	16	2	2	2	3	3	44	50	3.27273	1.18402	1.16922	2	1	1	2	1	1	1	2	1	1	3.55556	3.27273	3.11111
3	2.72222	2.66667	29	102	10	12	6	28	4	5	9	43	6	3	13	2	3	3	2	3	32	43	2.63636	1.05812	0.261556	2	1	1	2	1	1	1	2	1	1	2.72222	2.63636	2.66667
3	3	3.44444	32	115	14	19	8	41	6	8	14	62	7	4	16	3	2	4	4	4	44	41	2.72727	1.18402	0.564109	2	1	1	2	1	1	1	2	1	1	3	2.72727	3.44444
1	2.55556	2.44444	30	99	15	23	9	47	6	8	14	67	6	3	9	1	4	4	4	4	36	34	2.81818	0.302715	0.362407	2	1	1	2	1	1	1	2	1	1	2.55556	2.81818	2.44444
2	2.61111	2.66667	27	88	14	17	11	42	4	6	10	59	7	4	11	1	1	3	0	2	31	33	1.54545	-0.452691	0.0598535	2	1	1	2	1	1	1	2	1	1	2.61111	1.54545	2.66667
3	2.55556	2.44444	32	100	12	10	8	30	3	7	10	45	5	3	11	2	2	2	1	2	37	34	2.90909	0.176814	0.564109	2	1	1	2	1	1	1	2	1	1	2.55556	2.90909	2.44444
2	3.44444	3.44444	37	127	11	16	7	34	6	6	12	52	6	3	12	2	2	1	1	2	46	47	3.09091	0.93222	1.06836	2	1	1	2	1	1	1	2	1	1	3.44444	3.09091	3.44444
2	2.61111	2.77778	31	95	10	16	7	33	8	5	13	50	4	2	12	3	4	4	5	4	32	34	2.09091	0.302715	0.463258	2	1	1	2	1	1	1	2	1	1	2.61111	2.09091	2.77778
2	2.77778	2.88889	32	107	13	22	9	44	6	6	12	62	6	3	12	3	4	4	5	4	37	40	2.81818	0.680418	0.564109	2	1	1	2	1	1	1	2	1	1	2.77778	2.81818	2.88889
2	2.66667	2.88889	35	106	12	18	9	39	6	7	13	59	7	4	12	3	4	4	5	4	36	38	2.90909	0.680418	0.866662	2	1	1	2	1	1	1	2	1	1	2.66667	2.90909	2.88889
3	3.16667	2.88889	35	113	15	20	9	44	5	7	12	61	5	3	11	4	2	4	2	3	38	43	2.72727	0.554517	0.866662	2	1	1	2	1	1	1	2	1	1	3.16667	2.72727	2.88889
2	2.55556	2.66667	29	97	11	17	9	37	4	5	9	50	4	2	12	0	1	2	3	2	34	37	2.45455	0.0509132	0.261556	2	1	1	2	1	1	1	2	1	1	2.55556	2.45455	2.66667
2	2.77778	2.88889	30	101	14	19	6	39	6	5	11	55	5	3	8	0	3	2	2	2	29	45	2.27273	0.93222	0.362407	2	1	1	2	1	1	1	2	1	1	2.77778	2.27273	2.88889
2	3.16667	2.88889	34	114	14	23	7	44	7	8	15	65	6	3	14	1	2	3	1	2	42	42	2.81818	0.680418	0.765811	2	1	1	2	1	1	1	2	1	1	3.16667	2.81818	2.88889
2	2.05556	2.55556	27	87	13	21	7	41	5	6	11	56	4	2	10	1	2	3	2	2	32	29	2.45455	0.0509132	0.0598535	2	1	1	2	1	1	1	2	1	1	2.05556	2.45455	2.55556
3	2.44444	2	33	96	11	10	6	27	3	2	5	38	6	3	10	0	3	4	3	3	32	33	3.09091	0.176814	0.66496	2	1	1	2	1	1	1	2	1	1	2.44444	3.09091	2
2	2.83333	2.88889	34	108	13	16	7	36	6	7	13	56	7	4	12	1	3	3	3	3	36	40	2.81818	0.806319	0.765811	2	1	1	2	1	1	1	2	1	1	2.83333	2.81818	2.88889
2	2.94444	3.22222	36	116	12	15	9	36	5	5	10	53	7	4	13	3	3	2	1	3	37	46	3.09091	1.30992	0.967513	2	1	1	2	1	1	1	2	1	1	2.94444	3.09091	3.22222
2	3	2.77778	31	106	12	16	8	36	6	5	11	52	5	3	11	3	5	5	4	5	39	38	2.45455	0.176814	0.463258	2	1	1	2	1	1	1	2	1	1	3	2.45455	2.77778
1	2.27778	2.88889	28	91	12	15	9	36	5	6	11	52	5	3	12	1	2	2	4	3	32	34	2.18182	0.302715	0.160705	2	1	1	2	1	1	1	2	1	1	2.27778	2.18182	2.88889
1	2.94444	2.77778	31	106	14	15	8	37	3	5	8	53	8	4	7	4	3	4	3	4	36	41	2.54545	0.680418	0.463258	2	1	1	2	1	1	1	2	1	1	2.94444	2.54545	2.77778
4	3.16667	3.44444	36	122	16	24	11	51	7	7	14	71	6	3	15	2	2	4	3	3	44	44	3.09091	1.43582	0.967513	2	1	1	2	1	1	1	2	1	1	3.16667	3.09091	3.44444
5	2.66667	3	33	106	14	16	8	38	5	6	11	55	6	3	11	1	3	2	2	2	36	40	2.81818	0.680418	0.66496	2	1	1	2	1	1	1	2	1	1	2.66667	2.81818	3
1	2.66667	2.22222	25	98	10	15	6	31	5	7	12	46	3	2	8	4	0	0	2	2	36	40	2.72727	0.428616	-0.141849	2	1	1	2	1	1	1	2	1	1	2.66667	2.72727	2.22222
2	2.94444	3.11111	34	115	12	15	8	35	4	5	9	50	6	3	16	3	2	1	2	2	38	46	3.09091	0.93222	0.765811	2	1	1	2	1	1	1	2	1	1	2.94444	3.09091	3.11111
3	2.88889	3	33	112	12	18	9	39	6	6	12	57	6	3	12	2	1	3	2	2	39	43	3	0.680418	0.66496	2	1	1	2	1	1	1	2	1	1	2.88889	3	3
1	2.5	2.55556	29	92	14	22	7	43	7	8	15	65	7	4	15	2	2	1	1	2	30	35	2.18182	0.176814	0.261556	2	1	1	2	1	1	1	2	1	1	2.5	2.18182	2.55556
3	2.88889	2.77778	31	105	13	13	7	33	4	4	8	46	5	3	15	4	3	2	4	4	27	50	2.54545	1.68763	0.463258	2	1	1	2	1	1	1	2	1	1	2.88889	2.54545	2.77778
3	2.77778	3	29	100	13	14	9	36	4	3	7	47	4	2	12	1	2	3	3	3	35	37	2.09091	0.680418	0.261556	2	1	1	2	1	1	1	2	1	1	2.77778	2.09091	3
3	2.88889	2.88889	36	110	15	20	10	45	6	2	8	58	5	3	14	5	5	5	4	5	34	42	2.90909	0.806319	0.967513	2	1	1	2	1	1	1	2	1	1	2.88889	2.90909	2.88889
2	2.61111	2.66667	30	96	13	18	4	35	2	2	4	42	3	2	12	1	1	3	2	2	32	35	2.27273	0.806319	0.362407	2	1	1	2	1	1	1	2	1	1	2.61111	2.27273	2.66667
3	2.88889	3	33	112	12	18	10	40	6	6	12	58	6	3	15	0	2	3	3	2	37	45	3	0.806319	0.66496	2	1	1	2	1	1	1	2	1	1	2.88889	3	3
1	3.05556	3	37	117	6	10	3	19	3	3	6	31	6	3	8	2	2	2	1	2	38	45	3.18182	0.680418	1.06836	2	1	1	2	1	1	1	2	1	1	3.05556	3.18182	3
3	2.66667	3.11111	33	105	13	20	9	42	6	6	12	61	7	4	12	1	3	2	2	2	31	44	2.63636	0.806319	0.66496	2	1	1	2	1	1	1	2	1	1	2.66667	2.63636	3.11111
3	2.61111	2.44444	30	95	15	12	5	32	6	8	14	53	7	4	12	2	1	2	5	3	30	37	2.36364	0.302715	0.362407	2	1	1	2	1	1	1	2	1	1	2.61111	2.36364	2.44444
4	3.22222	3.11111	36	120	12	18	9	39	6	6	12	57	6	3	12	2	1	3	3	3	42	45	3.09091	0.806319	0.967513	2	1	1	2	1	1	1	2	1	1	3.22222	3.09091	3.11111
4	2.88889	2.88889	32	110	14	19	6	39	7	7	14	57	4	2	16	1	2	3	0	2	38	40	2.90909	1.18402	0.564109	2	1	1	2	1	1	1	2	1	1	2.88889	2.90909	2.88889
3	2.33333	2.66667	28	90	12	19	7	38	5	6	11	53	4	2	12	3	1	0	2	2	30	34	2.18182	0.176814	0.160705	2	1	1	2	1	1	1	2	1	1	2.33333	2.18182	2.66667
3	2.77778	3	33	109	12	18	9	39	6	6	12	57	6	3	12	2	3	0	2	2	39	40	2.90909	0.554517	0.66496	2	1	1	2	1	1	1	2	1	1	2.77778	2.90909	3
4	2.77778	1.66667	30	87	12	21	8	41	3	5	8	55	6	3	12	2	3	3	2	3	28	30	2	-0.32679	0.362407	2	1	1	2	1	1	1	2	1	1	2.77778	2	1.66667
3	2.22222	2.33333	26	85	15	18	9	42	3	3	6	54	6	3	11	2	3	1	2	2	32	29	2.18182	-0.452691	-0.0409975	2	1	1	2	1	1	1	2	1	1	2.22222	2.18182	2.33333
4	2.55556	2.33333	25	92	16	23	9	48	5	4	9	63	6	3	13	1	1	3	4	3	30	39	2.27273	0.428616	-0.141849	2	1	1	2	1	1	1	2	1	1	2.55556	2.27273	2.33333
4	3	3	33	114	13	16	10	39	5	7	12	57	6	3	10	2	3	3	0	2	40	44	3	0.680418	0.66496	2	1	1	2	1	1	1	2	1	1	3	3	3
4	2.66667	2.33333	27	94	12	23	9	44	7	7	14	64	6	3	12	2	3	3	4	3	30	39	2.27273	0.0509132	0.0598535	2	1	1	2	1	1	1	2	1	1	2.66667	2.27273	2.33333
3	2.33333	2.77778	25	91	10	22	8	40	7	8	15	60	5	3	11	2	2	5	4	4	29	39	2.18182	0.554517	-0.141849	2	1	1	2	1	1	1	2	1	1	2.33333	2.18182	2.77778
5	2.77778	2.55556	34	104	12	18	8	38	5	5	10	53	5	3	11	3	3	1	2	3	33	40	2.81818	0.302715	0.765811	2	1	1	2	1	1	1	2	1	1	2.77778	2.81818	2.55556
4	3.22222	3.44444	36	123	14	12	10	36	6	7	13	57	8	4	11	2	3	3	3	3	44	46	3.09091	1.30992	0.967513	2	1	1	2	1	1	1	2	1	1	3.22222	3.09091	3.44444
4	2.88889	3.11111	34	112	11	21	8	40	6	6	12	57	5	3	9	4	2	5	2	4	38	43	2.90909	0.806319	0.765811	2	1	1	2	1	1	1	2	1	1	2.88889	2.90909	3.11111
4	2.94444	2.22222	33	104	14	13	7	34	6	5	11	50	5	3	10	3	4	3	4	4	34	41	2.81818	0.302715	0.66496	2	1	1	2	1	1	1	2	1	1	2.94444	2.81818	2.22222
3	2.88889	2.88889	32	109	13	13	5	31	5	6	11	50	8	4	12	3	4	2	2	3	41	38	2.81818	0.428616	0.564109	2	1	1	2	1	1	1	2	1	1	2.88889	2.81818	2.88889
3	2.55556	2.66667	25	95	10	17	8	35	4	5	9	48	4	2	10	1	1	0	0	1	38	33	2.27273	0.176814	-0.141849	2	1	1	2	1	1	1	2	1	1	2.55556	2.27273	2.66667
2	2.27778	2.33333	26	87	12	14	7	33	6	5	11	49	5	3	10	1	3	1	1	2	32	31	2.27273	-0.452691	-0.0409975	2	1	1	2	1	1	1	2	1	1	2.27778	2.27273	2.33333
3	3.05556	3.11111	35	120	11	15	9	35	7	6	13	54	6	3	12	1	2	0	2	2	41	48	3.36364	1.30992	0.866662	2	1	1	2	1	1	1	2	1	1	3.05556	3.36364	3.11111
4	2.66667	2.88889	31	100	11	13	6	30	4	6	10	45	5	3	11	2	4	1	3	3	33	39	2.36364	0.554517	0.463258	2	1	1	2	1	1	1	2	1	1	2.66667	2.36364	2.88889
5	2.27778	2.66667	29	96	11	16	6	33	5	5	10	48	5	3	11	1	1	3	4	3	31	39	2.81818	0.428616	0.261556	2	1	1	2	1	1	1	2	1	1	2.27778	2.81818	2.66667
2	3	3	33	114	10	19	8	37	3	5	8	50	5	3	9	3	2	0	1	2	39	45	3	0.806319	0.66496	2	1	1	2	1	1	1	2	1	1	3	3	3
1	2.22222	2.22222	25	87	12	8	4	24	5	8	13	39	2	1	7	1	4	1	5	3	31	32	2.45455	0.176814	-0.141849	2	1	1	2	1	1	1	2	1	1	2.22222	2.45455	2.22222
5	3	3.33333	34	118	11	14	8	33	4	5	9	48	6	3	13	1	4	1	4	3	43	44	3.09091	0.93222	0.765811	2	1	1	2	1	1	1	2	1	1	3	3.09091	3.33333
3	3.11111	2.22222	34	110	11	16	6	33	5	5	10	47	4	2	12	3	4	4	2	4	38	40	3.09091	0.806319	0.765811	2	1	1	2	1	1	1	2	1	1	3.11111	3.09091	2.22222
5	2.44444	3	34	99	16	14	10	40	3	2	5	49	4	2	13	2	4	4	5	4	32	37	2.54545	0.428616	0.765811	2	1	1	2	1	1	1	2	1	1	2.44444	2.54545	3
3	2.22222	2.55556	24	86	11	17	7	35	4	6	10	51	6	3	10	3	5	2	2	3	31	33	2.09091	0.302715	-0.2427	2	1	1	2	1	1	1	2	1	1	2.22222	2.09091	2.55556
2	2.61111	2.66667	34	103	15	18	9	42	4	6	10	57	5	3	12	3	3	3	2	3	35	36	2.90909	-0.0749878	0.765811	2	1	1	2	1	1	1	2	1	1	2.61111	2.90909	2.66667
2	2.61111	2.22222	29	91	14	20	7	41	6	8	14	61	6	3	10	3	1	3	4	3	27	37	2.18182	0.302715	0.261556	2	1	1	2	1	1	1	2	1	1	2.61111	2.18182	2.22222
4	2.88889	2.77778	32	106	12	13	7	32	5	5	10	46	4	2	11	3	4	4	4	4	35	42	2.63636	0.554517	0.564109	2	1	1	2	1	1	1	2	1	1	2.88889	2.63636	2.77778
1	3	3	33	114	7	12	6	25	3	4	7	36	4	2	7	3	1	2	1	2	39	45	3	0.806319	0.66496	2	1	1	2	1	1	1	2	1	1	3	3	3
3	2.94444	3.11111	37	113	15	17	9	41	4	4	8	53	4	2	9	1	3	3	5	3	34	44	2.90909	0.806319	1.06836	2	1	1	2	1	1	1	2	1	1	2.94444	2.90909	3.11111
3	2.44444	2.33333	26	89	11	17	7	35	5	6	11	52	6	3	8	3	2	4	1	3	31	34	2.18182	0.302715	-0.0409975	2	1	1	2	1	1	1	2	1	1	2.44444	2.18182	2.33333
2	3.66667	3.44444	38	130	16	22	12	50	8	7	15	73	8	4	16	2	3	1	2	2	46	48	3	1.43582	1.16922	2	1	1	2	1	1	1	2	1	1	3.66667	3	3.44444
4	2.94444	3	32	104	15	20	9	44	7	5	12	64	8	4	16	2	4	2	1	3	42	33	2.18182	0.554517	0.564109	2	1	1	2	1	1	1	2	1	1	2.94444	2.18182	3
3	3.38889	2.66667	34	112	11	17	8	36	7	5	12	53	5	3	13	4	1	4	3	3	35	46	2.45455	0.680418	0.765811	2	1	1	2	1	1	1	2	1	1	3.38889	2.45455	2.66667
3	2.72222	3	28	100	14	18	7	39	6	7	13	57	5	3	12	1	3	3	3	3	36	38	2.18182	0.554517	0.160705	2	1	1	2	1	1	1	2	1	1	2.72222	2.18182	3
3	2.5	2.11111	21	81	13	16	8	37	6	6	12	54	5	3	11	2	0	0	3	2	34	27	1.54545	-0.0749878	-0.545253	2	1	1	2	1	1	1	2	1	1	2.5	1.54545	2.11111
4	3	3	33	114	14	19	8	41	7	6	13	62	8	4	12	1	2	1	2	2	39	45	3	0.806319	0.66496	2	1	1	2	1	1	1	2	1	1	3	3	3
2	2.83333	2.55556	34	103	11	21	5	37	2	6	8	49	4	2	9	2	2	5	3	3	34	35	2.63636	0.0509132	0.765811	2	1	1	2	1	1	1	2	1	1	2.83333	2.63636	2.55556
2	3.16667	3.11111	32	119	16	24	10	50	7	8	15	72	7	4	16	1	2	1	1	2	40	48	3.09091	1.56173	0.564109	2	1	1	2	1	1	1	2	1	1	3.16667	3.09091	3.11111
3	2.16667	2.55556	26	85	13	22	11	46	6	6	12	64	6	3	12	0	2	3	0	2	30	32	2.09091	-0.0749878	-0.0409975	2	1	1	2	1	1	1	2	1	1	2.16667	2.09091	2.55556
3	2.83333	3.22222	34	100	14	20	8	42	2	5	7	54	5	3	13	0	2	3	0	2	33	34	1.81818	0.176814	0.765811	2	1	1	2	1	1	1	2	1	1	2.83333	1.81818	3.22222
3	2.77778	2.44444	32	98	16	12	5	33	5	8	13	54	8	4	15	3	4	3	4	4	32	36	2.36364	0.176814	0.564109	2	1	1	2	1	1	1	2	1	1	2.77778	2.36364	2.44444
2	2.5	2.55556	25	95	9	14	5	28	6	6	12	45	5	3	11	2	1	1	2	2	35	37	2.45455	0.554517	-0.141849	2	1	1	2	1	1	1	2	1	1	2.5	2.45455	2.55556
3	2.38889	2.33333	30	90	11	15	8	34	2	7	9	46	3	2	9	2	0	5	3	3	27	36	2.36364	0.0509132	0.362407	2	1	1	2	1	1	1	2	1	1	2.38889	2.36364	2.33333
3	2.38889	2	28	86	14	16	6	36	6	7	13	55	6	3	14	1	4	3	3	3	32	26	2.27273	-0.200889	0.160705	2	1	1	2	1	1	1	2	1	1	2.38889	2.27273	2
2	3.16667	3.33333	37	126	13	18	10	41	7	8	15	63	7	4	13	0	2	2	3	2	43	47	3.54545	1.43582	1.06836	2	1	1	2	1	1	1	2	1	1	3.16667	3.54545	3.33333
3	2.88889	3	34	109	12	16	5	33	3	6	9	49	7	4	13	1	3	4	2	3	41	36	2.72727	0.428616	0.765811	2	1	1	2	1	1	1	2	1	1	2.88889	2.72727	3
2	2.66667	3	35	107	9	15	8	32	5	5	10	47	5	3	16	2	1	2	2	2	36	39	2.90909	0.554517	0.866662	2	1	1	2	1	1	1	2	1	1	2.66667	2.90909	3
2	3.33333	3.33333	37	124	13	19	11	43	6	6	12	61	6	3	12	3	2	2	2	3	42	48	3.09091	1.05812	1.06836	2	1	1	2	1	1	1	2	1	1	3.33333	3.09091	3.33333
2	2	2.22222	21	82	10	20	7	37	4	5	9	51	5	3	12	2	4	3	3	3	29	33	2.36364	-0.0749878	-0.545253	2	1	1	2	1	1	1	2	1	1	2	2.36364	2.22222
2	3.11111	3.44444	37	126	14	18	7	39	3	6	9	55	7	4	13	1	2	2	3	2	44	47	3.54545	1.30992	1.06836	2	1	1	2	1	1	1	2	1	1	3.11111	3.54545	3.44444
3	3.16667	3.11111	33	119	14	14	5	33	2	2	4	43	6	3	12	3	1	0	2	2	42	47	3.09091	0.93222	0.66496	2	1	1	2	1	1	1	2	1	1	3.16667	3.09091	3.11111
3	2.83333	3.55556	33	114	11	14	7	32	3	6	9	46	5	3	12	1	2	3	4	3	40	45	2.81818	0.806319	0.66496	2	1	1	2	1	1	1	2	1	1	2.83333	2.81818	3.55556
5	3.44444	3.55556	37	129	15	20	11	46	6	5	11	64	7	4	10	2	2	2	1	2	46	49	3.18182	1.18402	1.06836	2	1	1	2	1	1	1	2	1	1	3.44444	3.18182	3.55556
3	3.16667	3	30	114	10	15	5	30	2	6	8	43	5	3	14	3	2	4	3	3	37	49	2.72727	1.30992	0.362407	2	1	1	2	1	1	1	2	1	1	3.16667	2.72727	3
3	3.05556	3.11111	34	114	15	21	9	45	5	7	12	64	7	4	12	4	4	4	3	4	38	44	2.81818	1.18402	0.765811	2	1	1	2	1	1	1	2	1	1	3.05556	2.81818	3.11111
2	2.33333	2.11111	25	87	12	18	9	39	6	6	12	57	6	3	16	0	0	1	3	1	28	36	2.36364	0.176814	-0.141849	2	1	1	2	1	1	1	2	1	1	2.33333	2.36364	2.11111
3	2.66667	2.66667	30	98	12	18	6	36	5	6	11	54	7	4	13	2	2	0	3	2	33	38	2.36364	0.302715	0.362407	2	1	1	2	1	1	1	2	1	1	2.66667	2.36364	2.66667
3	2.27778	2.44444	20	89	12	12	5	29	4	6	10	43	4	2	10	2	2	1	2	2	32	39	2.36364	0.554517	-0.646104	2	1	1	2	1	1	1	2	1	1	2.27778	2.36364	2.44444
3	2.22222	2.11111	24	85	12	13	7	32	6	8	14	53	7	4	11	1	3	1	2	2	31	32	2.36364	-0.0749878	-0.2427	2	1	1	2	1	1	1	2	1	1	2.22222	2.36364	2.11111
1	2.44444	3	29	104	11	16	9	36	4	7	11	53	6	3	9	3	2	1	1	2	37	41	3	0.93222	0.261556	2	1	1	2	1	1	1	2	1	1	2.44444	3	3
3	3.11111	2.44444	28	110	9	13	9	31	7	7	14	52	7	4	10	2	1	2	1	2	40	43	2.90909	0.680418	0.160705	2	1	1	2	1	1	1	2	1	1	3.11111	2.90909	2.44444
1	2.83333	3	34	107	10	9	5	24	3	3	6	34	4	2	8	3	4	2	3	3	34	41	2.63636	0.176814	0.765811	2	1	1	2	1	1	1	2	1	1	2.83333	2.63636	3
1	2.55556	3	28	101	11	17	8	36	6	4	10	51	5	3	8	1	1	1	2	2	36	40	2.54545	0.428616	0.160705	2	1	1	2	1	1	1	2	1	1	2.55556	2.54545	3
2	2.77778	2.55556	32	102	12	10	6	28	4	6	10	45	7	4	10	2	2	1	2	2	35	37	2.63636	0.302715	0.564109	2	1	1	2	1	1	1	2	1	1	2.77778	2.63636	2.55556
2	2.83333	3.11111	35	112	13	14	8	35	4	5	9	49	5	3	12	1	2	2	2	2	40	40	3	0.93222	0.866662	2	1	1	2	1	1	1	2	1	1	2.83333	3	3.11111
2	2.38889	2.88889	32	97	10	14	6	30	3	7	10	45	5	3	10	1	0	2	3	2	27	41	2.54545	0.680418	0.564109	2	1	1	2	1	1	1	2	1	1	2.38889	2.54545	2.88889
3	2.66667	2.55556	30	100	13	20	7	40	7	7	14	59	5	3	16	4	2	3	3	3	35	37	2.63636	0.428616	0.362407	2	1	1	2	1	1	1	2	1	1	2.66667	2.63636	2.55556
3	3.16667	2.44444	36	109	14	16	6	36	6	7	13	54	5	3	12	2	2	4	2	3	36	39	2.72727	0.680418	0.967513	2	1	1	2	1	1	1	2	1	1	3.16667	2.72727	2.44444
2	2.5	2.55556	26	96	11	22	9	42	6	6	12	61	7	4	12	2	1	4	3	3	36	36	2.54545	0.428616	-0.0409975	2	1	1	2	1	1	1	2	1	1	2.5	2.54545	2.55556
1	2.77778	3	32	104	15	19	11	45	6	6	12	63	6	3	12	4	3	3	4	4	36	39	2.45455	0.554517	0.564109	2	1	1	2	1	1	1	2	1	1	2.77778	2.45455	3
2	2.33333	1.66667	21	89	9	14	8	31	4	5	9	44	4	2	11	2	2	1	3	2	32	37	2.90909	0.554517	-0.545253	2	1	1	2	1	1	1	2	1	1	2.33333	2.90909	1.66667
5	2.38889	2.55556	26	96	14	18	12	44	4	4	8	56	4	2	9	3	1	3	3	3	34	39	2.72727	0.302715	-0.0409975	2	1	1	2	1	1	1	2	1	1	2.38889	2.72727	2.55556
4	2.94444	3.33333	33	116	13	12	8	33	8	4	12	50	5	3	11	4	3	4	4	4	43	44	3	0.680418	0.66496	2	1	1	2	1	1	1	2	1	1	2.94444	3	3.33333
3	3.11111	4	38	132	15	21	11	47	5	8	13	66	6	3	13	2	3	0	1	2	50	48	3.63636	1.43582	1.16922	2	1	1	2	1	1	1	2	1	1	3.11111	3.63636	4
4	2.61111	3.22222	32	107	10	12	6	28	5	7	12	44	4	2	12	1	1	4	4	3	38	40	2.81818	0.806319	0.564109	2	1	1	2	1	1	1	2	1	1	2.61111	2.81818	3.22222
3	2.55556	2.77778	33	100	14	23	12	49	6	7	13	68	6	3	11	1	3	2	3	3	31	38	2.63636	0.554517	0.66496	2	1	1	2	1	1	1	2	1	1	2.55556	2.63636	2.77778
2	3.27778	3	34	116	13	16	8	37	6	7	13	56	6	3	12	3	3	3	4	4	40	44	2.72727	1.30992	0.765811	2	1	1	2	1	1	1	2	1	1	3.27778	2.72727	3
4	3.5	3.33333	35	129	15	22	12	49	8	8	16	73	8	4	12	2	2	3	2	3	46	51	3.27273	1.18402	0.866662	2	1	1	2	1	1	1	2	1	1	3.5	3.27273	3.33333
3	2.72222	2.55556	28	102	12	15	6	33	4	5	9	47	5	3	9	1	1	3	3	2	38	38	2.72727	0.428616	0.160705	2	1	1	2	1	1	1	2	1	1	2.72222	2.72727	2.55556
1	3.27778	3.44444	38	127	16	20	11	47	8	8	16	70	7	4	16	3	2	1	2	2	45	48	3.36364	1.18402	1.16922	2	1	1	2	1	1	1	2	1	1	3.27778	3.36364	3.44444
3	3.05556	2.88889	37	117	13	16	6	35	2	7	9	49	5	3	12	4	5	3	3	4	39	45	3.27273	1.56173	1.06836	2	1	1	2	1	1	1	2	1	1	3.05556	3.27273	2.88889
3	2.77778	3.22222	36	113	16	20	8	44	6	5	11	62	7	4	12	2	2	5	2	3	41	39	3.09091	0.554517	0.967513	2	1	1	2	1	1	1	2	1	1	2.77778	3.09091	3.22222
1	2.77778	2.44444	35	98	13	21	8	42	4	5	9	57	6	3	12	4	5	4	4	5	27	38	2.36364	0.176814	0.866662	2	1	1	2	1	1	1	2	1	1	2.77778	2.36364	2.44444
3	2.88889	2.55556	26	102	11	19	7	37	5	4	9	51	5	3	10	2	1	3	2	2	35	42	2.45455	1.18402	-0.0409975	2	1	1	2	1	1	1	2	1	1	2.88889	2.45455	2.55556
1	2.72222	2.77778	31	103	13	15	7	35	4	5	9	49	5	3	12	4	4	4	4	4	35	40	2.63636	0.93222	0.463258	2	1	1	2	1	1	1	2	1	1	2.72222	2.63636	2.77778
2	2.5	3.22222	32	104	14	22	10	46	7	5	12	65	7	4	12	1	4	4	3	3	33	41	2.72727	0.806319	0.564109	2	1	1	2	1	1	1	2	1	1	2.5	2.72727	3.22222
3	3.16667	3.55556	37	123	15	23	11	49	6	7	13	68	6	3	15	4	3	3	4	4	42	47	3.09091	1.05812	1.06836	2	1	1	2	1	1	1	2	1	1	3.16667	3.09091	3.55556
2	2.22222	1.77778	27	74	9	20	6	35	4	6	10	51	6	3	11	4	3	2	4	4	28	21	1.63636	-1.5858	0.0598535	2	1	1	2	1	1	1	2	1	1	2.22222	1.63636	1.77778
2	2.38889	2.66667	29	98	9	18	6	33	5	6	11	48	4	2	8	1	3	3	4	3	33	38	2.81818	0.806319	0.261556	2	1	1	2	1	1	1	2	1	1	2.38889	2.81818	2.66667
2	2.61111	3.11111	35	112	14	22	10	46	6	6	12	64	6	3	13	3	4	4	4	4	39	41	3.36364	0.806319	0.866662	2	1	1	2	1	1	1	2	1	1	2.61111	3.36364	3.11111
2	2.61111	2.88889	35	108	16	22	11	49	8	6	14	71	8	4	14	1	4	5	4	4	38	39	3.18182	0.680418	0.866662	2	1	1	2	1	1	1	2	1	1	2.61111	3.18182	2.88889
2	2.72222	3.11111	34	109	15	20	11	46	6	7	13	66	7	4	15	5	4	5	5	5	31	47	2.90909	0.93222	0.765811	2	1	1	2	1	1	1	2	1	1	2.72222	2.90909	3.11111
2	3.11111	3.44444	38	127	11	15	6	32	2	5	7	42	3	2	9	5	5	5	5	5	44	47	3.63636	1.18402	1.16922	2	1	1	2	1	1	1	2	1	1	3.11111	3.63636	3.44444
2	2.55556	2.88889	36	106	12	18	9	39	6	6	12	57	6	3	12	1	2	2	2	2	33	40	3.09091	0.680418	0.967513	2	1	1	2	1	1	1	2	1	1	2.55556	3.09091	2.88889
2	2.72222	2.55556	36	97	11	16	5	32	5	7	12	48	4	2	11	1	5	3	3	3	31	34	2.27273	-0.200889	0.967513	2	1	1	2	1	1	1	2	1	1	2.72222	2.27273	2.55556
3	2.5	2.55556	30	96	11	17	8	36	5	5	10	52	6	3	9	1	2	3	4	3	35	34	2.54545	-0.0749878	0.362407	2	1	1	2	1	1	1	2	1	1	2.5	2.54545	2.55556
3	3.22222	3.22222	33	119	14	18	4	36	4	5	9	53	8	4	13	1	2	3	4	3	43	46	2.90909	0.93222	0.66496	2	1	1	2	1	1	1	2	1	1	3.22222	2.90909	3.22222
2	2.72222	3.33333	34	113	15	18	9	42	7	6	13	60	5	3	13	3	4	3	4	4	42	40	3.09091	0.806319	0.765811	2	1	1	2	1	1	1	2	1	1	2.72222	3.09091	3.33333
4	2.72222	2.77778	29	103	13	24	9	46	7	7	14	67	7	4	13	0	2	3	0	2	33	44	2.63636	0.680418	0.261556	2	1	1	2	1	1	1	2	1	1	2.72222	2.63636	2.77778
2	3.11111	3.11111	34	117	9	8	3	20	6	6	12	38	6	3	15	1	2	2	1	2	40	46	3	1.05812	0.765811	2	1	1	2	1	1	1	2	1	1	3.11111	3	3.11111
4	3.05556	2.33333	33	108	16	18	11	45	7	4	11	62	6	3	12	4	4	2	4	4	32	45	2.90909	0.806319	0.66496	2	1	1	2	1	1	1	2	1	1	3.05556	2.90909	2.33333
5	2.77778	2.66667	32	105	16	23	12	51	8	5	13	72	8	4	15	2	4	4	5	4	34	42	2.81818	0.428616	0.564109	2	1	1	2	1	1	1	2	1	1	2.77778	2.81818	2.66667
4	2.72222	2.88889	36	104	13	19	8	40	5	8	13	60	7	4	13	2	2	3	2	3	35	37	2.63636	-0.200889	0.967513	2	1	1	2	1	1	1	2	1	1	2.72222	2.63636	2.88889
1	3	3.11111	34	117	16	19	12	47	7	8	15	69	7	4	16	2	3	3	3	3	39	47	3.18182	1.18402	0.765811	2	1	1	2	1	1	1	2	1	1	3	3.18182	3.11111
2	2.61111	2.44444	33	97	12	19	7	38	6	5	11	54	5	3	11	1	3	4	4	3	33	33	2.54545	-0.200889	0.66496	2	1	1	2	1	1	1	2	1	1	2.61111	2.54545	2.44444
3	2.33333	2.77778	28	95	14	20	7	41	4	5	9	55	5	3	10	1	2	2	3	2	33	36	2.54545	0.554517	0.160705	2	1	1	2	1	1	1	2	1	1	2.33333	2.54545	2.77778
2	2.38889	2.77778	30	95	14	17	8	39	5	6	11	55	5	3	12	3	3	2	4	3	35	33	2.45455	-0.0749878	0.362407	2	1	1	2	1	1	1	2	1	1	2.38889	2.45455	2.77778
3	2.55556	2.77778	31	97	13	15	11	39	6	7	13	59	7	4	12	2	3	2	1	2	29	39	2.36364	0.554517	0.463258	2	1	1	2	1	1	1	2	1	1	2.55556	2.36364	2.77778
1	2.38889	2.88889	36	95	14	11	11	36	4	5	9	50	5	3	11	1	2	1	3	2	29	34	2.36364	-0.200889	0.967513	2	1	1	2	1	1	1	2	1	1	2.38889	2.36364	2.88889
5	2.77778	3	36	102	16	19	7	42	7	6	13	61	6	3	14	2	4	4	2	3	33	35	2.27273	0.0509132	0.967513	2	1	1	2	1	1	1	2	1	1	2.77778	2.27273	3
2	2.94444	3	36	113	13	16	9	38	3	4	7	50	5	3	11	3	2	3	2	3	42	36	3	0.554517	0.967513	2	1	1	2	1	1	1	2	1	1	2.94444	3	3
3	2.88889	3.33333	34	113	10	22	8	40	3	6	9	55	6	3	11	1	2	3	1	2	38	45	2.81818	0.93222	0.765811	2	1	1	2	1	1	1	2	1	1	2.88889	2.81818	3.33333
4	3	3	36	113	10	16	8	34	6	5	11	49	4	2	11	3	5	4	4	4	40	41	2.90909	0.680418	0.967513	2	1	1	2	1	1	1	2	1	1	3	2.90909	3
3	2.33333	2.77778	28	95	12	12	6	30	6	4	10	47	7	4	14	1	1	3	2	2	36	34	2.54545	-0.0749878	0.160705	2	1	1	2	1	1	1	2	1	1	2.33333	2.54545	2.77778
1	2.44444	1.77778	27	83	15	19	7	41	6	4	10	56	5	3	12	4	4	4	4	4	30	27	2.09091	-0.452691	0.0598535	2	1	1	2	1	1	1	2	1	1	2.44444	2.09091	1.77778
3	2.94444	2.33333	33	104	16	17	8	41	6	7	13	62	8	4	13	2	3	5	4	4	35	39	2.72727	0.554517	0.66496	2	1	1	2	1	1	1	2	1	1	2.94444	2.72727	2.33333
4	2.38889	2.44444	31	98	15	20	5	40	3	2	5	52	7	4	13	2	4	3	5	4	32	38	3	-0.32679	0.463258	2	1	1	2	1	1	1	2	1	1	2.38889	3	2.44444
2	2.5	2.55556	30	96	14	22	11	47	5	6	11	66	8	4	12	1	5	3	2	3	32	36	2.54545	0.176814	0.362407	2	1	1	2	1	1	1	2	1	1	2.5	2.54545	2.55556
3	2.61111	2.33333	35	93	13	19	10	42	8	6	14	63	7	4	12	2	2	2	1	2	32	29	2.27273	-0.830394	0.866662	2	1	1	2	1	1	1	2	1	1	2.61111	2.27273	2.33333
3	2.94444	2.88889	33	111	8	11	6	25	4	4	8	37	4	2	11	1	4	2	0	2	39	42	2.90909	0.554517	0.66496	2	1	1	2	1	1	1	2	1	1	2.94444	2.90909	2.88889
1	2.55556	2.44444	31	100	12	15	10	37	6	5	11	56	8	4	10	3	2	2	3	3	31	41	2.90909	0.428616	0.463258	2	1	1	2	1	1	1	2	1	1	2.55556	2.90909	2.44444
2	2.83333	2.55556	30	100	12	21	7	40	5	6	11	56	5	3	15	3	5	2	3	4	28	44	2.36364	1.30992	0.362407	2	1	1	2	1	1	1	2	1	1	2.83333	2.36364	2.55556
4	2.61111	2.88889	35	101	14	20	6	40	2	4	6	51	5	3	12	1	4	4	4	4	32	38	2.54545	0.554517	0.866662	2	1	1	2	1	1	1	2	1	1	2.61111	2.54545	2.88889
3	2.61111	2.55556	29	98	13	21	9	43	5	6	11	60	6	3	12	2	1	2	3	2	35	36	2.54545	0.302715	0.261556	2	1	1	2	1	1	1	2	1	1	2.61111	2.54545	2.55556
3	2.77778	2.22222	30	93	12	15	9	36	4	6	10	53	7	4	12	2	3	3	4	3	29	36	2.09091	0.302715	0.362407	2	1	1	2	1	1	1	2	1	1	2.77778	2.09091	2.22222
3	2.61111	2.88889	37	108	13	20	9	42	6	5	11	59	6	3	12	4	4	5	4	5	35	39	3.18182	0.806319	1.06836	2	1	1	2	1	1	1	2	1	1	2.61111	3.18182	2.88889
3	2.83333	2	33	99	16	16	11	43	8	7	15	65	7	4	14	3	3	4	4	4	34	34	2.72727	0.302715	0.66496	2	1	1	2	1	1	1	2	1	1	2.83333	2.72727	2
3	2.88889	2.55556	34	104	14	18	6	38	6	5	11	54	5	3	12	4	5	4	4	5	29	43	2.63636	0.93222	0.765811	2	1	1	2	1	1	1	2	1	1	2.88889	2.63636	2.55556
2	3	3.55556	36	119	16	22	10	48	5	6	11	66	7	4	11	1	4	5	2	3	42	43	3	0.680418	0.967513	2	1	1	2	1	1	1	2	1	1	3	3	3.55556
1	2.38889	2.77778	33	96	13	20	6	39	4	6	10	54	5	3	9	1	2	2	1	2	30	37	2.54545	0.176814	0.66496	2	1	1	2	1	1	1	2	1	1	2.38889	2.54545	2.77778
3	2.94444	2.66667	35	109	9	18	5	32	4	7	11	48	5	3	14	2	2	4	3	3	36	41	2.90909	0.806319	0.866662	2	1	1	2	1	1	1	2	1	1	2.94444	2.90909	2.66667
1	2.94444	3.33333	35	116	14	14	8	36	6	6	12	54	6	3	12	2	2	1	2	2	38	47	3	0.93222	0.866662	2	1	1	2	1	1	1	2	1	1	2.94444	3	3.33333
2	3	2.66667	29	109	15	17	11	43	4	6	10	58	5	3	15	1	2	4	4	3	37	45	2.81818	0.93222	0.261556	2	1	1	2	1	1	1	2	1	1	3	2.81818	2.66667
4	3.61111	3.22222	34	124	15	18	9	42	7	8	15	64	7	4	13	2	5	3	4	4	42	50	2.72727	1.05812	0.765811	2	1	1	2	1	1	1	2	1	1	3.61111	2.72727	3.22222
4	2.16667	2.11111	23	80	12	18	9	39	6	6	12	57	6	3	12	0	1	1	3	2	29	30	2	-0.32679	-0.343551	2	1	1	2	1	1	1	2	1	1	2.16667	2	2.11111
3	2.55556	3	33	100	13	22	8	43	2	2	4	51	4	2	13	4	3	3	2	3	36	35	2.45455	0.428616	0.66496	2	1	1	2	1	1	1	2	1	1	2.55556	2.45455	3
2	2.44444	3.33333	31	102	11	16	7	34	3	7	10	49	5	3	12	1	1	2	3	2	37	35	2.54545	0.680418	0.463258	2	1	1	2	1	1	1	2	1	1	2.44444	2.54545	3.33333
3	2.44444	2.55556	28	91	15	21	7	43	7	8	15	64	6	3	13	2	3	1	2	2	34	30	2.18182	0.0509132	0.160705	2	1	1	2	1	1	1	2	1	1	2.44444	2.18182	2.55556
2	2.33333	2.66667	30	98	12	13	6	31	4	4	8	45	6	3	13	1	2	2	1	2	33	37	2.90909	0.428616	0.362407	2	1	1	2	1	1	1	2	1	1	2.33333	2.90909	2.66667
2	2.33333	2.66667	30	96	15	15	8	38	5	6	11	55	6	3	12	5	4	5	5	5	32	36	2.72727	0.680418	0.362407	2	1	1	2	1	1	1	2	1	1	2.33333	2.72727	2.66667
3	2.38889	2.33333	24	87	14	15	7	36	5	6	11	53	6	3	13	2	1	4	3	3	32	33	2.09091	0.176814	-0.2427	2	1	1	2	1	1	1	2	1	1	2.38889	2.09091	2.33333
1	2.72222	2.66667	30	103	14	19	11	44	6	8	14	64	6	3	13	2	3	2	2	3	37	39	2.72727	0.428616	0.362407	2	1	1	2	1	1	1	2	1	1	2.72222	2.72727	2.66667
1	3.11111	2.77778	35	114	15	23	12	50	8	6	14	70	6	3	14	3	2	2	4	3	38	43	3	0.93222	0.866662	2	1	1	2	1	1	1	2	1	1	3.11111	3	2.77778
1	2.83333	3.11111	33	112	10	10	6	26	4	5	9	39	4	2	8	2	3	2	3	3	38	44	3	0.806319	0.66496	2	1	1	2	1	1	1	2	1	1	2.83333	3	3.11111
3	3.22222	3.11111	35	121	11	19	9	39	4	6	10	55	6	3	12	2	2	3	3	3	42	47	3.18182	1.18402	0.866662	2	1	1	2	1	1	1	2	1	1	3.22222	3.18182	3.11111
4	2.94444	3	33	113	13	18	9	40	6	6	12	58	6	3	14	2	2	2	2	2	39	44	3	0.806319	0.66496	2	1	1	2	1	1	1	2	1	1	2.94444	3	3
2	2.5	2.33333	31	96	12	12	3	27	5	8	13	46	6	3	8	2	2	2	3	3	29	37	2.72727	0.680418	0.463258	2	1	1	2	1	1	1	2	1	1	2.5	2.72727	2.33333
3	2.16667	2.33333	27	88	11	16	8	35	4	4	8	47	4	2	8	1	2	2	0	2	31	33	2.54545	-0.0749878	0.0598535	2	1	1	2	1	1	1	2	1	1	2.16667	2.54545	2.33333
2	2.11111	2.77778	23	92	14	19	5	38	6	8	14	59	7	4	12	2	2	2	3	3	37	33	2.63636	0.302715	-0.343551	2	1	1	2	1	1	1	2	1	1	2.11111	2.63636	2.77778
4	3.11111	2.44444	34	110	13	20	9	42	6	6	12	60	6	3	12	2	3	5	4	4	36	43	2.90909	0.428616	0.765811	2	1	1	2	1	1	1	2	1	1	3.11111	2.90909	2.44444
5	2.61111	2.22222	37	95	13	22	7	42	3	3	6	52	4	2	9	2	5	3	4	4	31	30	2.54545	-0.830394	1.06836	2	1	1	2	1	1	1	2	1	1	2.61111	2.54545	2.22222
4	2.66667	2.88889	34	103	15	11	7	33	7	5	12	52	7	4	13	3	4	4	3	4	35	37	2.63636	0.428616	0.765811	2	1	1	2	1	1	1	2	1	1	2.66667	2.63636	2.88889
3	3.44444	3.11111	38	129	15	18	10	43	7	7	14	64	7	4	15	2	3	2	4	3	39	55	3.54545	1.56173	1.16922	2	1	1	2	1	1	1	2	1	1	3.44444	3.54545	3.11111
3	2.5	3.11111	34	103	10	18	5	33	4	3	7	45	5	3	9	3	5	4	4	4	36	36	2.72727	0.680418	0.765811	2	1	1	2	1	1	1	2	1	1	2.5	2.72727	3.11111
3	2.38889	2	28	86	12	16	8	36	5	4	9	48	3	2	9	2	1	2	2	2	33	28	2.27273	-0.578592	0.160705	2	1	1	2	1	1	1	2	1	1	2.38889	2.27273	2
3	2.05556	2.77778	30	94	13	19	7	39	6	7	13	59	7	4	13	1	3	4	3	3	33	33	2.90909	0.302715	0.362407	2	1	1	2	1	1	1	2	1	1	2.05556	2.90909	2.77778
2	3.05556	2.55556	33	104	14	18	8	40	4	7	11	57	6	3	12	2	3	5	4	4	38	35	2.36364	0.176814	0.66496	2	1	1	2	1	1	1	2	1	1	3.05556	2.36364	2.55556
3	2.77778	2.55556	30	100	11	23	11	45	6	7	13	64	6	3	9	1	4	3	4	3	34	39	2.45455	0.554517	0.362407	2	1	1	2	1	1	1	2	1	1	2.77778	2.45455	2.55556
2	3.05556	3	34	108	11	10	8	29	3	5	8	42	5	3	11	2	3	4	3	3	37	41	2.36364	0.806319	0.765811	2	1	1	2	1	1	1	2	1	1	3.05556	2.36364	3
2	2.66667	2	34	98	13	16	10	39	5	7	12	58	7	4	8	1	4	2	3	3	33	34	2.90909	0.302715	0.765811	2	1	1	2	1	1	1	2	1	1	2.66667	2.90909	2
3	3.44444	2.66667	32	118	13	15	6	34	4	7	11	49	4	2	11	0	2	2	2	2	43	43	2.90909	0.93222	0.564109	2	1	1	2	1	1	1	2	1	1	3.44444	2.90909	2.66667
2	2.83333	3.11111	36	109	14	21	4	39	2	8	10	54	5	3	16	3	4	3	1	3	34	42	2.72727	0.554517	0.967513	2	1	1	2	1	1	1	2	1	1	2.83333	2.72727	3.11111
3	2.72222	2.77778	32	104	11	18	8	37	6	6	12	55	6	3	13	2	4	5	3	4	34	40	2.72727	0.680418	0.564109	2	1	1	2	1	1	1	2	1	1	2.72222	2.72727	2.77778
3	2.44444	2.55556	30	92	13	7	4	24	2	6	8	37	5	3	12	3	0	3	4	3	34	32	2.27273	-0.0749878	0.362407	2	1	1	2	1	1	1	2	1	1	2.44444	2.27273	2.55556
2	2.22222	2.33333	28	83	13	19	9	41	5	6	11	59	7	4	7	1	0	0	0	1	30	26	2	-0.578592	0.160705	2	1	1	2	1	1	1	2	1	1	2.22222	2	2.33333
3	3.38889	3.66667	37	132	12	14	8	34	4	6	10	50	6	3	12	0	1	3	2	2	48	51	3.45455	1.68763	1.06836	2	1	1	2	1	1	1	2	1	1	3.38889	3.45455	3.66667
2	2.55556	2.66667	28	99	11	18	7	36	5	6	11	53	6	3	10	0	2	1	2	2	36	36	2.63636	0.428616	0.160705	2	1	1	2	1	1	1	2	1	1	2.55556	2.63636	2.66667
3	3.38889	3.22222	36	126	13	13	6	32	4	4	8	45	5	3	14	1	3	3	2	3	44	49	3.27273	1.05812	0.967513	2	1	1	2	1	1	1	2	1	1	3.38889	3.27273	3.22222
3	2.55556	2.22222	27	87	15	16	9	40	6	7	13	60	7	4	13	2	3	3	2	3	31	32	1.90909	-0.32679	0.0598535	2	1	1	2	1	1	1	2	1	1	2.55556	1.90909	2.22222
3	3.16667	3.44444	38	125	14	13	7	34	5	7	12	52	6	3	16	1	4	4	3	3	43	47	3.36364	1.18402	1.16922	2	1	1	2	1	1	1	2	1	1	3.16667	3.36364	3.44444
3	2.88889	2.22222	33	94	12	11	7	30	5	8	13	49	6	3	14	3	3	5	3	4	33	32	2	-0.578592	0.66496	2	1	1	2	1	1	1	2	1	1	2.88889	2	2.22222
3	2.5	2.55556	29	97	14	19	10	43	6	8	14	63	6	3	14	2	3	3	2	3	33	38	2.63636	0.554517	0.261556	2	1	1	2	1	1	1	2	1	1	2.5	2.63636	2.55556
2	3.55556	3.55556	36	133	14	11	5	30	3	5	8	43	5	3	10	3	0	3	4	3	51	49	3.36364	1.56173	0.967513	2	1	1	2	1	1	1	2	1	1	3.55556	3.36364	3.55556
1	2.55556	3.33333	38	108	14	20	9	43	7	8	15	64	6	3	13	4	3	4	3	4	36	38	2.90909	0.806319	1.16922	2	1	1	2	1	1	1	2	1	1	2.55556	2.90909	3.33333
3	2.44444	2.55556	28	89	12	19	4	35	5	6	11	51	5	3	15	3	3	1	3	3	30	33	2	-0.200889	0.160705	2	1	1	2	1	1	1	2	1	1	2.44444	2	2.55556
3	2.11111	2.22222	25	84	15	19	10	44	4	6	10	60	6	3	10	4	5	5	4	5	31	30	2.36364	-0.32679	-0.141849	2	1	1	2	1	1	1	2	1	1	2.11111	2.36364	2.22222
3	2.33333	2.11111	25	83	10	14	7	31	5	5	10	46	5	3	11	2	3	3	2	3	31	29	2	-0.32679	-0.141849	2	1	1	2	1	1	1	2	1	1	2.33333	2	2.11111
1	2.66667	3.11111	36	112	10	11	6	27	3	5	8	42	7	4	13	3	3	4	4	4	33	44	3.27273	1.56173	0.967513	2	1	1	2	1	1	1	2	1	1	2.66667	3.27273	3.11111
2	2.83333	2.44444	31	102	13	21	10	44	4	6	10	60	6	3	16	2	2	3	2	3	41	32	2.63636	-0.200889	0.463258	2	1	1	2	1	1	1	2	1	1	2.83333	2.63636	2.44444
2	2.22222	2.66667	29	95	15	23	10	48	4	5	9	63	6	3	8	2	3	5	3	4	28	42	2.81818	0.428616	0.261556	2	1	1	2	1	1	1	2	1	1	2.22222	2.81818	2.66667
3	2.88889	3	31	115	13	23	7	43	5	7	12	62	7	4	14	1	2	4	3	3	36	49	3.27273	1.43582	0.463258	2	1	1	2	1	1	1	2	1	1	2.88889	3.27273	3
2	3	3.11111	37	116	13	16	8	37	5	7	12	55	6	3	12	4	3	2	4	4	40	42	3.09091	0.680418	1.06836	2	1	1	2	1	1	1	2	1	1	3	3.09091	3.11111
2	3.38889	3.77778	38	133	13	21	9	43	7	7	14	64	7	4	13	5	5	4	4	5	48	50	3.45455	1.18402	1.16922	2	1	1	2	1	1	1	2	1	1	3.38889	3.45455	3.77778
2	2.55556	2.88889	30	104	13	16	7	36	5	5	10	50	4	2	11	0	3	4	3	3	38	39	2.90909	0.680418	0.362407	2	1	1	2	1	1	1	2	1	1	2.55556	2.90909	2.88889
4	3.11111	2.22222	35	103	13	18	8	39	7	6	13	60	8	4	11	3	5	5	4	5	34	38	2.45455	-0.452691	0.866662	2	1	1	2	1	1	1	2	1	1	3.11111	2.45455	2.22222
1	3	3.44444	37	122	16	24	12	52	8	8	16	76	8	4	16	1	1	3	2	2	40	49	3.36364	1.30992	1.06836	2	1	1	2	1	1	1	2	1	1	3	3.36364	3.44444
2	2.38889	2.55556	32	100	15	22	8	45	2	4	6	56	5	3	9	3	5	4	4	4	33	39	3.09091	0.176814	0.564109	2	1	1	2	1	1	1	2	1	1	2.38889	3.09091	2.55556
3	3.22222	3.44444	38	126	14	13	7	34	5	7	12	52	6	3	16	5	4	5	4	5	43	48	3.36364	1.18402	1.16922	2	1	1	2	1	1	1	2	1	1	3.22222	3.36364	3.44444
1	3.16667	3.33333	37	124	14	22	11	47	6	8	14	68	7	4	14	3	2	0	4	3	44	47	3.36364	0.93222	1.06836	2	1	1	2	1	1	1	2	1	1	3.16667	3.36364	3.33333
2	2.5	2.66667	32	101	14	15	9	38	4	5	9	52	5	3	11	4	2	3	2	3	35	37	2.90909	0.302715	0.564109	2	1	1	2	1	1	1	2	1	1	2.5	2.90909	2.66667
3	2.27778	2.66667	31	91	14	22	10	46	3	6	9	60	5	3	9	4	4	5	3	4	33	30	2.36364	-0.32679	0.463258	2	1	1	2	1	1	1	2	1	1	2.27778	2.36364	2.66667
3	3.33333	3.44444	37	123	15	15	11	41	4	6	10	56	5	3	6	3	1	2	3	3	45	44	2.90909	0.806319	1.06836	2	1	1	2	1	1	1	2	1	1	3.33333	2.90909	3.44444
4	3.16667	3.22222	35	118	15	13	10	38	7	8	15	61	8	4	12	3	4	4	4	4	44	41	2.90909	0.806319	0.866662	2	1	1	2	1	1	1	2	1	1	3.16667	2.90909	3.22222
2	2.5	3	32	104	12	15	8	35	6	6	12	53	6	3	16	0	0	1	4	2	38	37	2.90909	0.428616	0.564109	2	1	1	2	1	1	1	2	1	1	2.5	2.90909	3
3	2.55556	2.44444	28	93	13	19	9	41	7	8	15	62	6	3	12	3	1	2	4	3	33	34	2.27273	0.0509132	0.160705	2	1	1	2	1	1	1	2	1	1	2.55556	2.27273	2.44444
2	3	2.88889	35	115	11	18	6	35	4	4	8	47	4	2	8	3	4	5	4	4	39	44	3.18182	1.18402	0.866662	2	1	1	2	1	1	1	2	1	1	3	3.18182	2.88889
2	2.66667	3.22222	29	100	10	11	7	28	6	6	12	46	6	3	9	1	2	2	1	2	34	40	2.09091	0.680418	0.261556	2	1	1	2	1	1	1	2	1	1	2.66667	2.09091	3.22222
3	2.83333	2.33333	38	103	14	11	8	33	4	3	7	45	5	3	16	4	4	4	4	4	31	36	2.81818	-0.200889	1.16922	2	1	1	2	1	1	1	2	1	1	2.83333	2.81818	2.33333
3	3.16667	3.11111	34	121	16	22	9	47	6	7	13	67	7	4	16	1	3	3	1	2	41	49	3.27273	1.05812	0.765811	2	1	1	2	1	1	1	2	1	1	3.16667	3.27273	3.11111
2	2.72222	2.66667	36	107	14	18	7	39	2	3	5	47	3	2	9	1	2	1	2	2	36	38	3.09091	0.0509132	0.967513	2	1	1	2	1	1	1	2	1	1	2.72222	3.09091	2.66667
3	2.94444	3.22222	37	120	13	20	10	43	7	6	13	62	6	3	13	2	3	1	2	2	39	47	3.45455	1.30992	1.06836	2	1	1	2	1	1	1	2	1	1	2.94444	3.45455	3.22222
1	2.72222	2.44444	33	103	11	15	8	34	4	5	9	47	4	2	8	3	3	3	4	4	33	39	2.90909	0.680418	0.66496	2	1	1	2	1	1	1	2	1	1	2.72222	2.90909	2.44444
2	2.55556	1.77778	29	91	14	22	8	44	2	2	4	54	6	3	12	3	4	5	3	4	30	35	2.63636	-0.200889	0.261556	2	1	1	2	1	1	1	2	1	1	2.55556	2.63636	1.77778
3	2.94444	3	36	106	15	9	8	32	4	4	8	46	6	3	13	3	3	2	3	3	39	35	2.36364	0.176814	0.967513	2	1	1	2	1	1	1	2	1	1	2.94444	2.36364	3
3	2.66667	3	35	107	13	20	7	40	7	8	15	61	6	3	12	2	2	2	2	2	36	38	2.90909	0.554517	0.866662	2	1	1	2	1	1	1	2	1	1	2.66667	2.90909	3
4	2.33333	3	27	98	12	17	8	37	4	6	10	52	5	3	11	2	3	3	3	3	37	37	2.63636	0.680418	0.0598535	2	1	1	2	1	1	1	2	1	1	2.33333	2.63636	3
3	2.61111	2.44444	32	96	10	13	4	27	4	2	6	38	5	3	12	3	3	4	4	4	30	36	2.45455	0.428616	0.564109	2	1	1	2	1	1	1	2	1	1	2.61111	2.45455	2.44444
2	2.61111	2.44444	30	96	12	13	9	34	5	8	13	52	5	3	9	2	4	4	3	4	34	35	2.45455	0.176814	0.362407	2	1	1	2	1	1	1	2	1	1	2.61111	2.45455	2.44444
1	3.38889	3.44444	36	127	16	24	12	52	8	8	16	76	8	4	16	2	3	3	2	3	43	52	3.18182	1.18402	0.967513	2	1	1	2	1	1	1	2	1	1	3.38889	3.18182	3.44444
2	2.94444	2.66667	34	110	14	16	9	39	6	6	12	57	6	3	10	3	0	2	3	2	38	41	3	0.428616	0.765811	2	1	1	2	1	1	1	2	1	1	2.94444	3	2.66667
2	2.27778	2.22222	27	88	15	24	12	51	4	7	11	69	7	4	12	2	4	2	2	3	32	31	2.45455	0.0509132	0.0598535	2	1	1	2	1	1	1	2	1	1	2.27778	2.45455	2.22222
3	3.16667	2.88889	34	119	10	13	5	28	4	3	7	39	4	2	13	3	2	3	4	3	46	41	3.27273	0.680418	0.765811	2	1	1	2	1	1	1	2	1	1	3.16667	3.27273	2.88889
3	2.94444	3.11111	32	110	15	18	10	43	5	7	12	63	8	4	14	1	3	3	2	3	40	41	2.63636	0.302715	0.564109	2	1	1	2	1	1	1	2	1	1	2.94444	2.63636	3.11111
3	3	2.88889	32	110	13	17	9	39	5	6	11	56	6	3	14	0	3	3	2	2	37	44	2.72727	0.806319	0.564109	2	1	1	2	1	1	1	2	1	1	3	2.72727	2.88889
3	2.61111	3.77778	33	112	10	16	5	31	4	6	10	46	5	3	13	3	3	2	3	3	39	44	2.81818	0.93222	0.66496	2	1	1	2	1	1	1	2	1	1	2.61111	2.81818	3.77778
2	2.77778	2.55556	29	99	16	24	9	49	7	6	13	67	5	3	12	3	3	2	3	3	30	42	2.36364	1.05812	0.261556	2	1	1	2	1	1	1	2	1	1	2.77778	2.36364	2.55556
2	2.55556	2.55556	30	97	11	11	4	26	5	7	12	45	7	4	13	0	3	3	3	3	33	36	2.54545	0.302715	0.362407	2	1	1	2	1	1	1	2	1	1	2.55556	2.54545	2.55556
3	2.16667	2.88889	22	90	8	18	8	34	4	6	10	50	6	3	8	2	3	3	3	3	33	36	2.27273	0.93222	-0.444402	2	1	1	2	1	1	1	2	1	1	2.16667	2.27273	2.88889
4	2.88889	3	29	107	9	24	9	42	2	4	6	52	4	2	8	1	3	2	2	2	38	43	2.54545	0.554517	0.261556	2	1	1	2	1	1	1	2	1	1	2.88889	2.54545	3
2	3.05556	2.88889	33	117	11	20	10	41	7	6	13	62	8	4	14	4	3	4	4	4	41	45	3.27273	0.93222	0.66496	2	1	1	2	1	1	1	2	1	1	3.05556	3.27273	2.88889
3	2.61111	2.33333	27	93	13	15	9	37	4	3	7	49	5	3	16	3	3	4	3	4	23	43	2.27273	0.806319	0.0598535	2	1	1	2	1	1	1	2	1	1	2.61111	2.27273	2.33333
3	2.38889	3.33333	31	104	15	16	11	42	5	7	12	60	6	3	13	3	4	4	4	4	34	43	2.81818	1.05812	0.463258	2	1	1	2	1	1	1	2	1	1	2.38889	2.81818	3.33333
4	3.16667	3.11111	37	118	12	18	9	39	6	6	12	57	6	3	12	3	4	4	4	4	42	42	3	0.806319	1.06836	2	1	1	2	1	1	1	2	1	1	3.16667	3	3.11111
2	3.16667	2.88889	37	110	16	20	10	46	7	8	15	68	7	4	15	3	4	5	4	4	38	38	2.45455	0.554517	1.06836	2	1	1	2	1	1	1	2	1	1	3.16667	2.45455	2.88889
2	2.5	2.33333	29	96	9	16	7	32	4	6	10	48	6	3	8	2	0	3	1	2	37	31	2.72727	0.176814	0.261556	2	1	1	2	1	1	1	2	1	1	2.5	2.72727	2.33333
4	2.5	3.11111	34	100	13	12	9	34	5	7	12	51	5	3	13	2	2	3	4	3	31	39	2.45455	0.680418	0.765811	2	1	1	2	1	1	1	2	1	1	2.5	2.45455	3.11111
2	2.61111	2.44444	28	97	11	14	9	34	4	5	9	49	6	3	11	4	4	4	2	4	36	35	2.54545	0.302715	0.160705	2	1	1	2	1	1	1	2	1	1	2.61111	2.54545	2.44444
2	3	2.88889	34	110	12	17	10	39	5	5	10	54	5	3	12	1	3	5	4	4	36	43	2.72727	1.05812	0.765811	2	1	1	2	1	1	1	2	1	1	3	2.72727	2.88889
4	2.44444	3.22222	32	104	11	21	9	41	6	6	12	59	6	3	12	2	2	1	0	2	38	36	2.81818	0.428616	0.564109	2	1	1	2	1	1	1	2	1	1	2.44444	2.81818	3.22222
4	2.66667	3	35	102	11	11	10	32	7	7	14	53	7	4	16	2	3	4	3	3	31	38	2.45455	0.680418	0.866662	2	1	1	2	1	1	1	2	1	1	2.66667	2.45455	3
2	2.5	2.88889	28	97	12	18	8	38	5	6	11	56	7	4	13	2	1	3	3	3	31	41	2.36364	0.554517	0.160705	2	1	1	2	1	1	1	2	1	1	2.5	2.36364	2.88889
2	2.77778	2.44444	32	102	10	11	4	25	3	5	8	37	4	2	6	1	2	4	4	3	35	37	2.72727	0.428616	0.564109	2	1	1	2	1	1	1	2	1	1	2.77778	2.72727	2.44444
2	3.33333	3.55556	37	128	13	17	6	36	4	7	11	54	7	4	14	2	2	1	2	2	43	51	3.27273	1.43582	1.06836	2	1	1	2	1	1	1	2	1	1	3.33333	3.27273	3.55556
5	3.22222	2.55556	33	109	16	23	11	50	8	6	14	70	6	3	14	4	4	4	5	5	40	40	2.54545	0.176814	0.66496	2	1	1	2	1	1	1	2	1	1	3.22222	2.54545	2.55556
2	2.72222	3	34	105	15	21	9	45	7	7	14	67	8	4	13	2	1	3	1	2	39	35	2.63636	0.554517	0.765811	2	1	1	2	1	1	1	2	1	1	2.72222	2.63636	3
3	2.5	2	23	86	10	7	5	22	2	2	4	31	5	3	10	2	0	4	3	3	35	28	2.09091	0.0509132	-0.343551	2	1	1	2	1	1	1	2	1	1	2.5	2.09091	2
1	2.72222	2.77778	35	107	14	16	11	41	6	6	12	59	6	3	11	1	1	0	2	1	34	42	3	0.554517	0.866662	2	1	1	2	1	1	1	2	1	1	2.72222	3	2.77778
1	2.61111	3	31	105	14	21	11	46	6	7	13	65	6	3	12	1	1	2	5	3	38	39	2.81818	1.05812	0.463258	2	1	1	2	1	1	1	2	1	1	2.61111	2.81818	3
3	3	3	33	114	12	18	9	39	6	6	12	57	6	3	13	2	0	1	1	1	39	45	3	0.806319	0.66496	2	1	1	2	1	1	1	2	1	1	3	3	3
1	3	3.22222	35	114	13	19	8	40	6	6	12	58	6	3	13	3	4	5	4	4	38	45	2.81818	0.680418	0.866662	2	1	1	2	1	1	1	2	1	1	3	2.81818	3.22222
1	2.5	3	33	105	8	12	6	26	4	4	8	38	4	2	8	2	2	3	1	2	36	39	3	0.806319	0.66496	2	1	1	2	1	1	1	2	1	1	2.5	3	3
1	3	3	33	114	12	18	9	39	6	6	12	57	6	3	12	2	2	1	2	2	39	45	3	0.806319	0.66496	2	1	1	2	1	1	1	2	1	1	3	3	3
2	3.11111	2.77778	37	117	16	24	10	50	8	8	16	74	8	4	14	2	2	1	2	2	41	41	3.27273	0.93222	1.06836	2	1	1	2	1	1	1	2	1	1	3.11111	3.27273	2.77778
1	2.5	2.77778	31	99	15	24	11	50	8	8	16	74	8	4	13	0	2	3	1	2	33	36	2.63636	0.554517	0.463258	2	1	1	2	1	1	1	2	1	1	2.5	2.63636	2.77778
5	3.77778	3.44444	38	137	16	24	12	52	7	8	15	75	8	4	15	2	1	0	1	1	49	53	3.45455	1.30992	1.16922	2	1	1	2	1	1	1	2	1	1	3.77778	3.45455	3.44444
3	2.72222	3	33	111	9	15	7	31	4	4	8	44	5	3	11	3	1	2	2	2	37	45	3.18182	0.93222	0.66496	2	1	1	2	1	1	1	2	1	1	2.72222	3.18182	3
2	2.38889	2.22222	34	98	12	12	8	32	5	8	13	50	5	3	13	1	2	1	1	2	34	31	3.18182	0.176814	0.765811	2	1	1	2	1	1	1	2	1	1	2.38889	3.18182	2.22222
1	3.38889	3.44444	36	128	16	20	12	48	7	7	14	70	8	4	13	1	3	3	4	3	48	45	3.27273	1.18402	0.967513	2	1	1	2	1	1	1	2	1	1	3.38889	3.27273	3.44444
3	2.77778	2.88889	35	104	14	21	11	46	8	7	15	68	7	4	14	2	4	4	2	3	33	39	2.54545	0.806319	0.866662	2	1	1	2	1	1	1	2	1	1	2.77778	2.54545	2.88889
3	2.77778	3	35	105	14	21	11	46	8	7	15	68	7	4	15	3	4	4	3	4	34	39	2.54545	0.806319	0.866662	2	1	1	2	1	1	1	2	1	1	2.77778	2.54545	3
1	3.5	3.66667	37	133	15	20	10	45	8	7	15	68	8	4	16	2	3	0	1	2	47	53	3.36364	1.56173	1.06836	2	1	1	2	1	1	1	2	1	1	3.5	3.36364	3.66667
2	2.72222	3	33	109	16	24	12	52	8	8	16	76	8	4	15	3	2	1	3	3	37	42	3	0.806319	0.66496	2	1	1	2	1	1	1	2	1	1	2.72222	3	3
3	2.77778	2.44444	25	96	14	21	9	44	5	7	12	62	6	3	14	2	1	1	3	2	36	37	2.18182	0.302715	-0.141849	2	1	1	2	1	1	1	2	1	1	2.77778	2.18182	2.44444
3	3.05556	2.33333	31	100	16	21	12	49	7	7	14	70	7	4	13	3	2	2	3	3	37	34	2.18182	0.0509132	0.463258	2	1	1	2	1	1	1	2	1	1	3.05556	2.18182	2.33333
2	2.94444	2.33333	30	91	13	23	8	44	4	8	12	63	7	4	12	2	1	1	3	2	29	34	1.54545	-0.0749878	0.362407	2	1	1	2	1	1	1	2	1	1	2.94444	1.54545	2.33333
3	2.72222	3	28	100	16	17	12	45	8	4	12	62	5	3	12	3	3	3	4	4	31	43	2.18182	1.43582	0.160705	2	1	1	2	1	1	1	2	1	1	2.72222	2.18182	3
2	3	3	33	114	12	18	9	39	6	4	10	54	5	3	11	2	3	3	2	3	39	45	3	0.806319	0.66496	2	1	1	2	1	1	1	2	1	1	3	3	3
4	2.88889	3.33333	35	116	12	22	6	40	3	4	7	52	5	3	12	3	2	2	1	2	41	43	3.09091	1.30992	0.866662	2	1	1	2	1	1	1	2	1	1	2.88889	3.09091	3.33333
3	2.61111	2.77778	32	96	13	21	6	40	7	8	15	60	5	3	12	1	2	2	3	2	31	35	2.18182	0.0509132	0.564109	2	1	1	2	1	1	1	2	1	1	2.61111	2.18182	2.77778
3	2.77778	2.66667	28	102	11	17	8	36	5	5	10	52	6	3	12	2	3	3	1	3	35	41	2.54545	0.428616	0.160705	2	1	1	2	1	1	1	2	1	1	2.77778	2.54545	2.66667
1	2.55556	3.22222	35	104	11	16	8	35	3	3	6	45	4	2	12	1	1	3	0	2	36	37	2.63636	0.0509132	0.866662	2	1	1	2	1	1	1	2	1	1	2.55556	2.63636	3.22222
2	2.55556	3.11111	33	103	16	20	9	45	7	8	15	68	8	4	15	4	4	4	4	4	35	38	2.63636	0.680418	0.66496	2	1	1	2	1	1	1	2	1	1	2.55556	2.63636	3.11111
1	2.33333	2.11111	27	85	12	18	7	37	4	5	9	51	5	3	6	1	3	3	4	3	29	31	2.18182	-0.200889	0.0598535	2	1	1	2	1	1	1	2	1	1	2.33333	2.18182	2.11111
2	3.11111	3.22222	35	122	7	12	3	22	3	5	8	35	5	3	7	3	1	1	3	2	43	47	3.36364	1.05812	0.866662	2	1	1	2	1	1	1	2	1	1	3.11111	3.36364	3.22222
1	3.05556	3.22222	38	118	12	16	9	37	5	7	12	56	7	4	13	2	3	5	5	4	41	42	3.09091	1.05812	1.16922	2	1	1	2	1	1	1	2	1	1	3.05556	3.09091	3.22222
3	2.66667	2.88889	32	105	14	21	9	44	7	6	13	63	6	3	16	3	3	2	4	3	36	39	2.81818	0.554517	0.564109	2	1	1	2	1	1	1	2	1	1	2.66667	2.81818	2.88889
4	2.66667	2.88889	37	108	14	11	4	29	4	6	10	46	7	4	12	0	1	4	2	2	35	39	3.09091	0.176814	1.06836	2	1	1	2	1	1	1	2	1	1	2.66667	3.09091	2.88889
1	2.88889	2.88889	33	110	16	24	12	52	8	8	16	76	8	4	14	1	2	2	1	2	38	42	2.90909	0.554517	0.66496	2	1	1	2	1	1	1	2	1	1	2.88889	2.90909	2.88889
3	2.83333	2.22222	31	103	10	13	6	29	5	5	10	44	5	3	15	2	4	3	4	4	37	38	2.90909	0.428616	0.463258	2	1	1	2	1	1	1	2	1	1	2.83333	2.90909	2.22222
2	2.5	2.44444	29	94	11	13	5	29	2	5	7	40	4	2	10	2	2	2	1	2	28	41	2.45455	0.0509132	0.261556	2	1	1	2	1	1	1	2	1	1	2.5	2.45455	2.44444
3	2.55556	3.22222	35	106	12	17	9	38	8	4	12	58	8	4	12	3	5	4	4	4	33	41	2.81818	1.05812	0.866662	2	1	1	2	1	1	1	2	1	1	2.55556	2.81818	3.22222
4	2.38889	3.11111	30	104	13	22	11	46	6	7	13	65	6	3	12	3	3	4	3	4	36	41	3	0.428616	0.362407	2	1	1	2	1	1	1	2	1	1	2.38889	3	3.11111
1	2.11111	2.11111	24	79	11	19	4	34	4	4	8	47	5	3	10	1	1	2	2	2	30	26	2	-0.830394	-0.2427	2	1	1	2	1	1	1	2	1	1	2.11111	2	2.11111
1	3.11111	3	34	121	7	19	6	32	4	3	7	44	5	3	6	1	0	2	2	2	40	51	3.45455	1.18402	0.765811	2	1	1	2	1	1	1	2	1	1	3.11111	3.45455	3
1	2.33333	2.77778	29	84	12	18	11	41	4	6	10	55	4	2	9	4	3	5	4	4	35	22	1.54545	-1.2081	0.261556	2	1	1	2	1	1	1	2	1	1	2.33333	1.54545	2.77778
2	2	2.66667	29	87	13	17	7	37	5	5	10	53	6	3	11	3	4	5	5	5	31	29	2.45455	-0.200889	0.261556	2	1	1	2	1	1	1	2	1	1	2	2.45455	2.66667
3	2.27778	2.33333	25	91	11	18	9	38	6	6	12	56	6	3	13	1	1	3	3	2	32	37	2.63636	0.176814	-0.141849	2	1	1	2	1	1	1	2	1	1	2.27778	2.63636	2.33333
3	2.61111	2.77778	30	102	12	17	8	37	4	6	10	51	4	2	12	2	3	2	2	3	34	41	2.72727	0.680418	0.362407	2	1	1	2	1	1	1	2	1	1	2.61111	2.72727	2.77778
3	3.11111	3	38	117	13	19	12	44	2	4	6	55	5	3	14	2	3	3	2	3	42	39	3.09091	0.554517	1.16922	2	1	1	2	1	1	1	2	1	1	3.11111	3.09091	3
3	3	3	33	114	16	24	12	52	8	8	16	76	8	4	14	4	5	4	4	5	39	45	3	0.806319	0.66496	2	1	1	2	1	1	1	2	1	1	3	3	3
5	2.94444	2.55556	33	102	14	21	9	44	7	7	14	64	6	3	12	3	2	2	2	3	38	32	2.36364	0.176814	0.66496	2	1	1	2	1	1	1	2	1	1	2.94444	2.36364	2.55556
2	2.72222	2.88889	33	109	13	10	4	27	2	2	4	37	6	3	14	3	3	3	2	3	37	43	3.09091	0.554517	0.66496	2	1	1	2	1	1	1	2	1	1	2.72222	3.09091	2.88889
4	3.5	3.33333	37	133	13	21	9	43	7	8	15	64	6	3	12	5	4	5	4	5	46	53	3.63636	1.30992	1.06836	2	1	1	2	1	1	1	2	1	1	3.5	3.63636	3.33333
1	3.22222	3.55556	37	130	12	18	9	39	6	6	12	57	6	3	14	1	2	2	3	2	46	50	3.63636	1.93943	1.06836	2	1	1	2	1	1	1	2	1	1	3.22222	3.63636	3.55556
1	2.72222	2.77778	30	102	12	18	9	39	2	2	4	46	3	2	9	2	1	3	1	2	36	40	2.54545	0.176814	0.362407	2	1	1	2	1	1	1	2	1	1	2.72222	2.54545	2.77778
3	2.27778	2.66667	30	94	9	15	6	30	3	4	7	43	6	3	11	1	2	1	2	2	34	33	2.63636	0.0509132	0.362407	2	1	1	2	1	1	1	2	1	1	2.27778	2.63636	2.66667
2	2.66667	2.33333	32	102	11	9	7	27	5	6	11	44	6	3	15	1	2	2	1	2	35	37	3	0.176814	0.564109	2	1	1	2	1	1	1	2	1	1	2.66667	3	2.33333
2	3	2.77778	33	107	12	14	6	32	5	6	11	48	5	3	12	0	1	3	2	2	33	44	2.54545	1.18402	0.66496	2	1	1	2	1	1	1	2	1	1	3	2.54545	2.77778
2	2.5	2.66667	30	98	10	16	7	33	5	5	10	48	5	3	11	3	1	3	3	3	34	37	2.63636	0.0509132	0.362407	2	1	1	2	1	1	1	2	1	1	2.5	2.63636	2.66667
2	3.33333	3.22222	37	127	16	24	12	52	8	8	16	76	8	4	15	2	2	3	2	3	43	50	3.45455	1.30992	1.06836	2	1	1	2	1	1	1	2	1	1	3.33333	3.45455	3.22222
2	3	3	35	111	8	17	9	34	5	7	12	51	5	3	14	0	1	0	2	1	31	49	2.72727	1.30992	0.866662	2	1	1	2	1	1	1	2	1	1	3	2.72727	3
2	2.27778	1.88889	20	76	11	15	6	32	3	5	8	45	5	3	8	0	2	3	3	2	28	29	1.63636	-0.578592	-0.646104	2	1	1	2	1	1	1	2	1	1	2.27778	1.63636	1.88889
2	2.27778	2.44444	24	87	12	15	6	33	5	6	11	51	7	4	16	0	3	3	4	3	33	32	2.18182	0.176814	-0.2427	2	1	1	2	1	1	1	2	1	1	2.27778	2.18182	2.44444
3	2.88889	3.33333	37	118	8	13	8	29	5	5	10	44	5	3	13	3	2	4	4	4	39	46	3.27273	0.806319	1.06836	2	1	1	2	1	1	1	2	1	1	2.88889	3.27273	3.33333
4	2.94444	3.11111	33	113	10	14	7	31	2	6	8	45	6	3	11	1	3	2	4	3	38	45	2.90909	0.93222	0.66496	2	1	1	2	1	1	1	2	1	1	2.94444	2.90909	3.11111
4	3	3	33	114	12	18	9	39	6	6	12	57	6	3	12	2	3	1	1	2	39	45	3	0.806319	0.66496	2	1	1	2	1	1	1	2	1	1	3	3	3
2	2.44444	2.33333	27	96	13	22	9	44	7	7	14	64	6	3	12	3	2	5	3	4	37	33	2.81818	0.554517	0.0598535	2	1	1	2	1	1	1	2	1	1	2.44444	2.81818	2.33333
2	3	3	33	114	11	16	9	36	6	6	12	54	6	3	10	1	2	2	1	2	39	45	3	0.806319	0.66496	2	1	1	2	1	1	1	2	1	1	3	3	3
4	3.16667	3.22222	34	116	15	18	8	41	6	8	14	61	6	3	12	3	3	4	4	4	43	42	2.72727	0.806319	0.765811	2	1	1	2	1	1	1	2	1	1	3.16667	2.72727	3.22222
2	2.05556	2.11111	25	82	12	18	9	39	6	6	12	57	6	3	12	0	1	1	3	2	30	29	2.36364	-0.32679	-0.141849	2	1	1	2	1	1	1	2	1	1	2.05556	2.36364	2.11111
2	2.44444	3.44444	36	108	16	17	12	45	7	6	13	65	7	4	14	2	3	2	4	3	38	38	3	0.93222	0.967513	2	1	1	2	1	1	1	2	1	1	2.44444	3	3.44444
3	3	3	33	114	12	18	9	39	6	6	12	57	6	3	12	2	3	3	1	3	39	45	3	0.806319	0.66496	2	1	1	2	1	1	1	2	1	1	3	3	3
3	2.94444	2.77778	31	108	15	21	11	47	7	8	15	68	6	3	15	5	3	3	1	3	39	41	2.72727	0.554517	0.463258	2	1	1	2	1	1	1	2	1	1	2.94444	2.72727	2.77778
2	2.61111	2.22222	33	97	11	14	9	34	4	4	8	47	5	3	14	2	3	3	2	3	30	37	2.72727	0.428616	0.66496	2	1	1	2	1	1	1	2	1	1	2.61111	2.72727	2.22222
3	2.88889	3	33	112	15	19	9	43	7	7	14	64	7	4	12	2	2	3	2	3	39	43	3	0.806319	0.66496	2	1	1	2	1	1	1	2	1	1	2.88889	3	3
3	2.61111	2.88889	34	107	14	19	9	42	5	6	11	58	5	3	12	3	3	2	2	3	36	40	3.09091	0.302715	0.765811	2	1	1	2	1	1	1	2	1	1	2.61111	3.09091	2.88889
2	2.83333	2.66667	29	103	15	17	10	42	7	7	14	63	7	4	13	1	1	2	3	2	37	40	2.54545	0.302715	0.261556	2	1	1	2	1	1	1	2	1	1	2.83333	2.54545	2.66667
2	3.11111	3	33	115	13	21	4	38	8	6	14	58	6	3	13	1	3	2	1	2	43	41	2.90909	0.93222	0.66496	2	1	1	2	1	1	1	2	1	1	3.11111	2.90909	3
2	2.61111	2.66667	27	99	11	18	9	38	6	5	11	55	6	3	11	2	3	3	4	3	38	36	2.54545	0.176814	0.0598535	2	1	1	2	1	1	1	2	1	1	2.61111	2.54545	2.66667
1	2.16667	2.88889	26	105	14	13	7	34	5	5	10	49	5	3	9	3	2	2	2	3	42	41	3.63636	0.680418	-0.0409975	2	1	1	2	1	1	1	2	1	1	2.16667	3.63636	2.88889
2	2.33333	2.55556	30	95	15	24	10	49	5	6	11	64	4	2	13	4	4	4	5	5	30	38	2.72727	0.680418	0.362407	2	1	1	2	1	1	1	2	1	1	2.33333	2.72727	2.55556
3	2.66667	2.11111	27	90	12	18	10	40	7	6	13	60	7	4	13	2	1	4	1	2	30	33	2.09091	-0.32679	0.0598535	2	1	1	2	1	1	1	2	1	1	2.66667	2.09091	2.11111
4	2.72222	2.33333	27	94	4	6	3	13	2	2	4	19	2	1	4	4	4	5	5	5	32	37	2.18182	0.176814	0.0598535	2	1	1	2	1	1	1	2	1	1	2.72222	2.18182	2.33333
2	2.88889	2.77778	33	107	16	23	12	51	8	8	16	74	7	4	16	3	5	4	3	4	36	41	2.72727	0.554517	0.66496	2	1	1	2	1	1	1	2	1	1	2.88889	2.72727	2.77778
1	2.55556	1.88889	20	84	10	14	9	33	4	4	8	45	4	2	7	1	1	1	2	2	34	31	1.90909	-0.452691	-0.646104	2	1	1	2	1	1	1	2	1	1	2.55556	1.90909	1.88889
3	2.22222	1.88889	22	84	13	23	9	45	8	8	16	68	7	4	16	2	2	4	4	3	32	31	2.45455	0.0509132	-0.444402	2	1	1	2	1	1	1	2	1	1	2.22222	2.45455	1.88889
2	2.88889	3.33333	37	108	16	21	10	47	6	4	10	65	8	4	13	0	2	2	0	1	40	35	2.36364	-0.200889	1.06836	2	1	1	2	1	1	1	2	1	1	2.88889	2.36364	3.33333
3	2.72222	2.77778	32	105	7	12	5	24	4	3	7	34	3	2	10	0	2	3	4	3	40	36	2.81818	0.302715	0.564109	2	1	1	2	1	1	1	2	1	1	2.72222	2.81818	2.77778
3	2.94444	3.11111	33	112	15	15	8	38	6	6	12	55	5	3	12	2	3	2	2	3	40	41	2.81818	0.806319	0.66496	2	1	1	2	1	1	1	2	1	1	2.94444	2.81818	3.11111
3	2.44444	2.33333	25	88	13	15	10	38	4	4	8	53	7	4	6	3	4	2	2	3	31	32	2.09091	0.0509132	-0.141849	2	1	1	2	1	1	1	2	1	1	2.44444	2.09091	2.33333
2	2.77778	2.55556	28	95	12	14	7	33	3	6	9	47	5	3	12	4	1	3	3	3	33	37	2	0.176814	0.160705	2	1	1	2	1	1	1	2	1	1	2.77778	2	2.55556
2	2.61111	2.44444	33	99	11	13	6	30	5	4	9	43	4	2	12	1	2	2	2	2	32	36	2.72727	0.176814	0.66496	2	1	1	2	1	1	1	2	1	1	2.61111	2.72727	2.44444
3	2.72222	2.88889	32	104	15	18	11	44	5	8	13	59	2	1	10	2	0	4	2	2	35	40	2.63636	0.428616	0.564109	2	1	1	2	1	1	1	2	1	1	2.72222	2.63636	2.88889
2	2.61111	2.66667	34	97	15	15	6	36	5	7	12	55	7	4	14	3	3	5	4	4	32	34	2.36364	0.0509132	0.765811	2	1	1	2	1	1	1	2	1	1	2.61111	2.36364	2.66667
2	3.05556	3	33	115	16	20	6	42	4	6	10	58	6	3	12	1	2	1	1	2	40	45	3	0.806319	0.66496	2	1	1	2	1	1	1	2	1	1	3.05556	3	3
3	2.94444	2.66667	32	105	14	19	10	43	4	6	10	58	5	3	16	2	2	4	3	3	39	36	2.54545	0.554517	0.564109	2	1	1	2	1	1	1	2	1	1	2.94444	2.54545	2.66667
2	2.05556	2.55556	26	86	14	16	3	33	2	6	8	48	7	4	10	2	2	3	3	3	33	29	2.36364	0.0509132	-0.0409975	2	1	1	2	1	1	1	2	1	1	2.05556	2.36364	2.55556
2	3	3	33	114	12	18	9	39	6	6	12	57	6	3	16	1	1	5	3	3	39	45	3	0.806319	0.66496	2	1	1	2	1	1	1	2	1	1	3	3	3
2	2.27778	2	26	83	12	15	9	36	5	6	11	53	6	3	16	1	3	3	2	3	28	32	2.18182	-0.452691	-0.0409975	2	1	1	2	1	1	1	2	1	1	2.27778	2.18182	2
3	3.22222	3.11111	36	125	12	24	8	44	4	6	10	60	6	3	15	2	2	1	2	2	43	48	3.54545	1.05812	0.967513	2	1	1	2	1	1	1	2	1	1	3.22222	3.54545	3.11111
2	2.77778	2.33333	33	110	13	8	4	25	4	3	7	35	3	2	16	3	3	3	1	3	32	48	3.54545	1.18402	0.66496	2	1	1	2	1	1	1	2	1	1	2.77778	3.54545	2.33333
3	2.83333	3	33	111	12	18	9	39	6	6	12	57	6	3	8	0	0	2	1	1	37	44	3	0.806319	0.66496	2	1	1	2	1	1	1	2	1	1	2.83333	3	3
2	2.83333	3.11111	35	116	9	14	7	30	5	4	9	44	5	3	11	3	0	1	2	2	39	45	3.36364	0.93222	0.866662	2	1	1	2	1	1	1	2	1	1	2.83333	3.36364	3.11111
1	2.77778	2	34	108	13	16	12	41	3	3	6	52	5	3	5	4	3	4	3	4	34	42	3.63636	0.554517	0.765811	2	1	1	2	1	1	1	2	1	1	2.77778	3.63636	2
1	3	3	33	114	12	18	9	39	6	6	12	57	6	3	16	3	1	1	1	2	39	45	3	0.806319	0.66496	2	1	1	2	1	1	1	2	1	1	3	3	3
1	3	3.33333	35	115	14	23	10	47	6	7	13	67	7	4	10	2	3	3	3	3	38	46	2.81818	0.806319	0.866662	2	1	1	2	1	1	1	2	1	1	3	2.81818	3.33333
2	2.66667	2.88889	31	104	14	23	12	49	5	7	12	69	8	4	16	3	2	3	3	3	38	37	2.72727	-0.0749878	0.463258	2	1	1	2	1	1	1	2	1	1	2.66667	2.72727	2.88889
1	2.72222	3	33	109	15	19	7	41	6	8	14	62	7	4	14	4	5	5	4	5	38	41	3	0.806319	0.66496	2	1	1	2	1	1	1	2	1	1	2.72222	3	3
2	2.77778	3.11111	31	111	13	18	9	40	6	8	14	60	6	3	11	1	1	3	3	2	39	44	3	0.680418	0.463258	2	1	1	2	1	1	1	2	1	1	2.77778	3	3.11111
4	2.72222	2.44444	35	106	12	17	6	35	3	5	8	48	5	3	14	1	4	5	5	4	38	35	3.18182	-0.32679	0.866662	2	1	1	2	1	1	1	2	1	1	2.72222	3.18182	2.44444
1	2.55556	3	33	106	12	18	9	39	6	6	12	57	6	3	12	1	2	1	1	2	38	38	3	0.428616	0.66496	2	1	1	2	1	1	1	2	1	1	2.55556	3	3
4	2.94444	2.55556	31	98	16	21	6	43	6	6	12	61	6	3	14	4	3	4	4	4	26	44	2	0.806319	0.463258	2	1	1	2	1	1	1	2	1	1	2.94444	2	2.55556
1	3	3	33	114	12	18	9	39	6	6	12	57	6	3	12	1	2	2	2	2	39	45	3	0.806319	0.66496	2	1	1	2	1	1	1	2	1	1	3	3	3
3	2.94444	3.11111	30	110	14	24	10	48	3	4	7	59	4	2	10	2	3	4	3	3	39	44	2.63636	0.93222	0.362407	2	1	1	2	1	1	1	2	1	1	2.94444	2.63636	3.11111
1	2.5	2.77778	35	108	12	19	6	37	2	6	8	52	7	4	13	4	5	4	5	5	35	41	3.45455	0.554517	0.866662	2	1	1	2	1	1	1	2	1	1	2.5	3.45455	2.77778
1	2.61111	3.44444	34	111	15	18	8	41	6	7	13	61	7	4	10	0	3	3	2	2	38	43	3	0.93222	0.765811	2	1	1	2	1	1	1	2	1	1	2.61111	3	3.44444
2	3.22222	3.44444	34	113	13	18	11	42	7	6	13	61	6	3	6	4	5	3	4	4	40	42	2.18182	0.93222	0.765811	2	1	1	2	1	1	1	2	1	1	3.22222	2.18182	3.44444
1	2.38889	2.77778	31	90	11	14	8	33	5	5	10	48	5	3	9	2	2	3	3	3	30	31	2	-0.0749878	0.463258	2	1	1	2	1	1	1	2	1	1	2.38889	2	2.77778
2	2.72222	2.55556	32	101	11	17	9	37	2	7	9	51	5	3	14	0	2	3	0	2	36	36	2.63636	0.176814	0.564109	2	1	1	2	1	1	1	2	1	1	2.72222	2.63636	2.55556
3	2.5	2.33333	28	92	15	15	6	36	7	7	14	57	7	4	11	3	4	5	3	4	30	36	2.36364	-0.0749878	0.160705	2	1	1	2	1	1	1	2	1	1	2.5	2.36364	2.33333
3	3.55556	3.88889	44	141	16	24	12	52	5	8	13	73	8	4	14	1	3	4	1	3	50	51	3.81818	1.56173	1.77432	2	1	2	2	2	1	1	2	1	2	3.55556	3.81818	3.88889
3	2.94444	3.44444	39	125	12	17	7	36	6	3	9	48	3	2	6	1	0	3	2	2	47	42	3.72727	0.806319	1.27007	2	1	2	2	2	1	1	2	1	2	2.94444	3.72727	3.44444
3	3.33333	3.55556	43	134	15	24	12	51	8	8	16	74	7	4	16	1	5	3	4	4	46	48	3.81818	1.30992	1.67347	2	1	2	2	2	1	1	2	1	2	3.33333	3.81818	3.55556
1	3.55556	3.66667	41	136	16	17	12	45	4	3	7	57	5	3	7	4	4	4	4	4	48	51	3.54545	1.56173	1.47177	2	1	2	2	2	1	1	2	1	2	3.55556	3.54545	3.66667
4	3	3.11111	40	124	14	19	10	43	8	4	12	62	7	4	11	1	1	2	2	2	43	44	3.81818	1.05812	1.37092	2	1	2	2	2	1	1	2	1	2	3	3.81818	3.11111
4	3.05556	2.66667	39	112	15	19	9	43	5	8	13	62	6	3	8	4	5	5	5	5	36	40	3	0.428616	1.27007	2	1	2	2	2	1	1	2	1	2	3.05556	3	2.66667
3	3.38889	3.22222	41	120	14	19	9	42	8	8	16	66	8	4	16	1	3	3	1	2	39	44	2.72727	0.806319	1.47177	2	1	2	2	2	1	1	2	1	2	3.38889	2.72727	3.22222
3	3.44444	2.88889	41	129	15	14	11	40	5	5	10	56	6	3	8	3	5	4	5	5	44	48	3.72727	1.05812	1.47177	2	1	2	2	2	1	1	2	1	2	3.44444	3.72727	2.88889
3	3.27778	3.55556	39	126	16	24	8	48	7	6	13	68	7	4	13	3	3	3	4	4	45	45	3.18182	1.18402	1.27007	2	1	2	2	2	1	1	2	1	2	3.27778	3.18182	3.55556
2	3.5	3.33333	41	131	16	23	10	49	7	6	13	68	6	3	14	1	5	5	2	4	50	42	3.45455	0.93222	1.47177	2	1	2	2	2	1	1	2	1	2	3.5	3.45455	3.33333
4	3.44444	3.22222	39	125	16	20	9	45	7	6	13	64	6	3	12	3	5	4	5	5	40	50	3.09091	1.43582	1.27007	2	1	2	2	2	1	1	2	1	2	3.44444	3.09091	3.22222
5	3.55556	3.88889	42	142	15	18	12	45	7	8	15	68	8	4	12	2	3	3	4	3	52	51	3.90909	1.68763	1.57262	2	1	2	2	2	1	1	2	1	2	3.55556	3.90909	3.88889
4	3.33333	3.33333	40	125	13	19	9	41	8	6	14	62	7	4	14	2	5	5	4	4	43	45	3.18182	0.554517	1.37092	2	1	2	2	2	1	1	2	1	2	3.33333	3.18182	3.33333
3	3.38889	2.77778	39	119	13	18	10	41	6	6	12	58	5	3	11	3	4	4	4	4	41	41	3	0.554517	1.27007	2	1	2	2	2	1	1	2	1	2	3.38889	3	2.77778
2	3.44444	3.44444	39	132	14	17	6	37	6	6	12	56	7	4	13	3	4	3	4	4	46	49	3.54545	1.56173	1.27007	2	1	2	2	2	1	1	2	1	2	3.44444	3.54545	3.44444
4	3.5	3.22222	42	134	16	16	10	42	7	7	14	63	7	4	16	5	3	4	4	4	47	49	3.81818	1.18402	1.57262	2	1	2	2	2	1	1	2	1	2	3.5	3.81818	3.22222
3	3	3.55556	44	130	14	24	12	50	8	8	16	74	8	4	16	2	3	2	2	3	43	47	4	0.806319	1.77432	2	1	2	2	2	1	1	2	1	2	3	4	3.55556
3	3.44444	3.44444	44	135	12	17	9	38	6	6	12	56	6	3	12	1	2	2	2	2	45	50	3.81818	1.43582	1.77432	2	1	2	2	2	1	1	2	1	2	3.44444	3.81818	3.44444
1	2.83333	3.55556	40	114	13	18	3	34	6	3	9	48	5	3	15	2	2	2	2	2	36	42	2.81818	0.428616	1.37092	2	1	2	2	2	1	1	2	1	2	2.83333	2.81818	3.55556
2	3	2.88889	39	113	7	20	5	32	2	8	10	47	5	3	11	1	1	2	2	2	44	32	3	-0.0749878	1.27007	2	1	2	2	2	1	1	2	1	2	3	3	2.88889
#NULL!	4	4	44	152	16	24	12	52	8	8	16	76	8	4	13	0	2	0	1	1	52	60	4	1.93943	1.77432	2	1	2	2	2	1	1	2	1	2	4	4	4
2	3.22222	3.77778	42	133	12	18	9	39	6	6	12	57	6	3	12	2	0	3	2	2	47	48	3.72727	1.30992	1.57262	2	1	2	2	2	1	1	2	1	2	3.22222	3.72727	3.77778
2	3.66667	3.66667	42	140	15	16	8	39	6	7	13	59	7	4	12	4	1	3	1	3	47	55	3.72727	1.68763	1.57262	2	1	2	2	2	1	1	2	1	2	3.66667	3.72727	3.66667
2	3.88889	3.88889	44	146	15	16	6	37	4	5	9	51	5	3	9	2	2	1	2	2	50	56	3.72727	1.56173	1.77432	2	1	2	2	2	1	1	2	1	2	3.88889	3.72727	3.88889
3	3.22222	3.44444	40	123	14	17	11	42	6	8	14	61	5	3	13	3	5	0	3	3	37	49	3.09091	1.30992	1.37092	2	1	2	2	2	1	1	2	1	2	3.22222	3.09091	3.44444
1	4	4	44	152	16	24	12	52	8	8	16	76	8	4	16	1	1	3	2	2	52	60	4	1.93943	1.77432	2	1	2	2	2	1	1	2	1	2	4	4	4
4	3.27778	3.44444	40	127	16	18	10	44	8	8	16	67	7	4	16	2	2	2	1	2	43	47	3.36364	1.18402	1.37092	2	1	2	2	2	1	1	2	1	2	3.27778	3.36364	3.44444
5	3.11111	3	39	110	15	16	10	41	7	7	14	61	6	3	15	3	4	5	3	4	35	39	2.45455	0.302715	1.27007	2	1	2	2	2	1	1	2	1	2	3.11111	2.45455	3
2	3.77778	4	43	146	16	24	12	52	8	8	16	76	8	4	16	1	1	1	2	2	50	57	3.81818	1.68763	1.67347	2	1	2	2	2	1	1	2	1	2	3.77778	3.81818	4
3	3.11111	3.22222	39	121	13	21	9	43	6	4	10	58	5	3	10	0	4	1	1	2	43	42	3.27273	0.554517	1.27007	2	1	2	2	2	1	1	2	1	2	3.11111	3.27273	3.22222
5	3.33333	3.44444	39	129	15	22	10	47	6	8	14	67	6	3	16	4	3	3	4	4	46	48	3.45455	1.18402	1.27007	2	1	2	2	2	1	1	2	1	2	3.33333	3.45455	3.44444
2	3.94444	3.77778	44	148	14	24	10	48	6	8	14	70	8	4	14	3	3	1	1	2	52	56	3.90909	1.68763	1.77432	2	1	2	2	2	1	1	2	1	2	3.94444	3.90909	3.77778
3	3.66667	3.44444	44	138	14	21	8	43	2	8	10	58	5	3	15	3	2	4	4	4	46	52	3.72727	1.43582	1.77432	2	1	2	2	2	1	1	2	1	2	3.66667	3.72727	3.44444
3	3.55556	3.55556	43	137	15	21	9	45	2	7	9	59	5	3	15	2	2	4	3	3	45	53	3.72727	1.56173	1.67347	2	1	2	2	2	1	1	2	1	2	3.55556	3.72727	3.55556
2	3.44444	3.33333	41	126	15	23	11	49	6	8	14	71	8	4	13	2	1	5	3	3	44	45	3.09091	1.05812	1.47177	2	1	2	2	2	1	1	2	1	2	3.44444	3.09091	3.33333
2	3.55556	3.33333	41	130	15	15	8	38	4	7	11	56	7	4	11	3	3	4	5	4	47	46	3.27273	1.05812	1.47177	2	1	2	2	2	1	1	2	1	2	3.55556	3.27273	3.33333
2	3.27778	3.44444	40	127	14	17	7	38	6	6	12	56	6	3	13	2	3	3	2	3	44	47	3.36364	1.05812	1.37092	2	1	2	2	2	1	1	2	1	2	3.27778	3.36364	3.44444
3	3.55556	3.77778	42	140	15	21	10	46	8	8	16	70	8	4	16	3	2	4	4	4	50	52	3.81818	1.68763	1.57262	2	1	2	2	2	1	1	2	1	2	3.55556	3.81818	3.77778
3	3.66667	3.77778	42	142	15	21	10	46	8	8	16	70	8	4	16	2	3	4	3	3	52	52	3.81818	1.68763	1.57262	2	1	2	2	2	1	1	2	1	2	3.66667	3.81818	3.77778
2	3.33333	3.55556	41	132	14	22	10	46	6	8	14	67	7	4	12	3	3	3	5	4	44	51	3.63636	1.43582	1.47177	2	1	2	2	2	1	1	2	1	2	3.33333	3.63636	3.55556
3	3.66667	3.77778	42	142	15	22	11	48	8	8	16	72	8	4	16	3	2	3	3	3	52	52	3.81818	1.68763	1.57262	2	1	2	2	2	1	1	2	1	2	3.66667	3.81818	3.77778
3	3.55556	3.77778	42	140	15	21	10	46	8	8	16	70	8	4	16	3	2	4	4	4	50	52	3.81818	1.68763	1.57262	2	1	2	2	2	1	1	2	1	2	3.55556	3.81818	3.77778
3	3.66667	3.77778	42	142	15	21	10	46	8	8	16	70	8	4	16	3	2	4	4	4	50	54	3.81818	1.68763	1.57262	2	1	2	2	2	1	1	2	1	2	3.66667	3.81818	3.77778
4	3.38889	2.77778	41	123	15	22	10	47	8	7	15	70	8	4	16	2	3	3	3	3	33	53	3.36364	1.68763	1.47177	2	1	2	2	2	1	1	2	1	2	3.38889	3.36364	2.77778
2	3.11111	2.88889	39	114	14	21	8	43	5	7	12	62	7	4	13	2	2	4	3	3	35	44	2.90909	0.806319	1.27007	2	1	2	2	2	1	1	2	1	2	3.11111	2.90909	2.88889
2	3.16667	3.22222	40	123	16	20	12	48	8	4	12	67	7	4	12	4	5	5	4	5	38	49	3.36364	1.05812	1.37092	2	1	2	2	2	1	1	2	1	2	3.16667	3.36364	3.22222
3	3.55556	3.33333	41	134	14	19	9	42	6	8	14	63	7	4	12	3	5	4	4	4	46	50	3.63636	1.43582	1.47177	2	1	2	2	2	1	1	2	1	2	3.55556	3.63636	3.33333
4	2.77778	3	40	112	14	24	7	45	2	2	4	51	2	1	11	2	3	4	2	3	34	42	3.18182	0.428616	1.37092	2	1	2	2	2	1	1	2	1	2	2.77778	3.18182	3
3	3.72222	3.77778	44	141	8	11	7	26	2	3	5	33	2	1	8	2	1	3	1	2	46	55	3.63636	1.30992	1.77432	2	1	2	2	2	1	1	2	1	2	3.72222	3.63636	3.77778
5	3.61111	3.77778	42	142	15	24	9	48	4	6	10	66	8	4	16	2	1	2	3	2	50	54	3.90909	1.43582	1.57262	2	1	2	2	2	1	1	2	1	2	3.61111	3.90909	3.77778
5	2.72222	3.33333	40	115	10	21	10	41	2	4	6	53	6	3	12	2	3	0	2	2	38	41	3.27273	1.05812	1.37092	2	1	2	2	2	1	1	2	1	2	2.72222	3.27273	3.33333
3	3.66667	3.33333	39	138	15	19	12	46	7	8	15	68	7	4	13	0	3	2	1	2	48	54	3.81818	1.81353	1.27007	2	1	2	2	2	1	1	2	1	2	3.66667	3.81818	3.33333
1	3.38889	3.44444	40	128	15	22	10	47	5	6	11	65	7	4	10	2	2	3	3	3	43	48	3.27273	1.18402	1.37092	2	1	2	2	2	1	1	2	1	2	3.38889	3.27273	3.44444
3	3.44444	3.77778	43	135	11	10	3	24	2	6	8	37	5	3	13	2	1	0	2	2	46	50	3.54545	1.56173	1.67347	2	1	2	2	2	1	1	2	1	2	3.44444	3.54545	3.77778
1	3.72222	3.66667	39	140	13	15	8	36	6	6	12	55	7	4	16	3	2	0	2	2	49	56	3.63636	1.56173	1.27007	2	1	2	2	2	1	1	2	1	2	3.72222	3.63636	3.66667
4	3.22222	3.44444	39	121	13	21	8	42	8	8	16	65	7	4	16	0	0	2	1	1	38	48	2.90909	1.30992	1.27007	2	1	2	2	2	1	1	2	1	2	3.22222	2.90909	3.44444
1	3.22222	3.55556	40	124	13	22	10	45	8	8	16	68	7	4	15	2	2	1	2	2	39	49	3.09091	1.30992	1.37092	2	1	2	2	2	1	1	2	1	2	3.22222	3.09091	3.55556
1	3	3.11111	40	118	15	22	11	48	8	7	15	71	8	4	15	3	3	3	2	3	34	48	3.27273	1.05812	1.37092	2	1	2	2	2	1	1	2	1	2	3	3.27273	3.11111
3	3.44444	3.55556	42	134	14	21	11	46	7	7	14	67	7	4	9	1	0	2	3	2	46	49	3.63636	1.43582	1.57262	2	1	2	2	2	1	1	2	1	2	3.44444	3.63636	3.55556
2	3.27778	3.77778	42	134	15	23	11	49	6	7	13	69	7	4	12	2	1	1	1	2	49	46	3.72727	1.18402	1.57262	2	1	2	2	2	1	1	2	1	2	3.27778	3.72727	3.77778
3	3.16667	2.66667	41	117	8	12	6	26	4	4	8	38	4	2	8	1	3	2	2	2	40	37	3.27273	0.428616	1.47177	2	1	2	2	2	1	1	2	1	2	3.16667	3.27273	2.66667
3	3.66667	4	44	145	16	21	12	49	8	7	15	72	8	4	16	1	3	3	4	3	50	55	3.90909	1.56173	1.77432	2	1	2	2	2	1	1	2	1	2	3.66667	3.90909	4
3	3.33333	2.77778	40	116	13	21	10	44	5	8	13	63	6	3	13	3	1	2	2	2	41	39	2.81818	0.428616	1.37092	2	1	2	2	2	1	1	2	1	2	3.33333	2.81818	2.77778
2	3.11111	3.55556	41	129	15	23	11	49	8	7	15	71	7	4	12	3	4	4	2	4	42	50	3.72727	1.05812	1.47177	2	1	2	2	2	1	1	2	1	2	3.11111	3.72727	3.55556
3	3.66667	3.55556	43	140	14	22	10	46	8	8	16	69	7	4	16	1	2	3	1	2	48	53	3.81818	1.30992	1.67347	2	1	2	2	2	1	1	2	1	2	3.66667	3.81818	3.55556
5	4	4	44	152	16	24	12	52	8	8	16	76	8	4	16	0	1	3	2	2	52	60	4	1.93943	1.77432	2	1	2	2	2	1	1	2	1	2	4	4	4
4	3.33333	3.33333	39	127	14	16	10	40	5	6	11	57	6	3	14	2	3	3	2	3	42	49	3.36364	1.30992	1.27007	2	1	2	2	2	1	1	2	1	2	3.33333	3.36364	3.33333
1	3.33333	3.44444	41	129	15	16	10	41	5	4	9	57	7	4	14	2	0	3	3	2	46	46	3.45455	1.30992	1.47177	2	1	2	2	2	1	1	2	1	2	3.33333	3.45455	3.44444
4	3.72222	3.77778	42	143	15	21	10	46	6	7	13	66	7	4	13	1	4	4	3	3	47	58	3.81818	1.81353	1.57262	2	1	2	2	2	1	1	2	1	2	3.72222	3.81818	3.77778
3	4	4	44	152	13	21	11	45	7	7	14	66	7	4	15	2	1	3	2	2	52	60	4	1.93943	1.77432	2	1	2	2	2	1	1	2	1	2	4	4	4
3	3.44444	4	44	142	16	21	6	43	8	7	15	62	4	2	15	4	1	2	3	3	50	52	4	1.81353	1.77432	2	1	2	2	2	1	1	2	1	2	3.44444	4	4
3	3.16667	3.22222	41	124	16	24	12	52	8	8	16	76	8	4	10	1	2	4	2	3	46	41	3.45455	0.302715	1.47177	2	1	2	2	2	1	1	2	1	2	3.16667	3.45455	3.22222
4	3.11111	3.22222	42	122	14	20	9	43	7	6	13	63	7	4	13	2	5	5	4	4	43	39	3.36364	0.680418	1.57262	2	1	2	2	2	1	1	2	1	2	3.11111	3.36364	3.22222
2	3.5	3.55556	42	135	12	18	8	38	7	8	15	60	7	4	13	2	2	3	3	3	44	52	3.63636	1.56173	1.57262	2	1	2	2	2	1	1	2	1	2	3.5	3.63636	3.55556
3	3.72222	3.44444	42	141	16	24	11	51	4	8	12	69	6	3	14	3	4	3	5	4	49	53	3.90909	1.68763	1.57262	2	1	2	2	2	1	1	2	1	2	3.72222	3.90909	3.44444
4	2.77778	3.44444	41	117	13	18	10	41	4	8	12	59	6	3	11	3	4	2	3	3	39	41	3.27273	0.680418	1.47177	2	1	2	2	2	1	1	2	1	2	2.77778	3.27273	3.44444
3	3.22222	2.88889	39	119	11	15	7	33	5	5	10	49	6	3	10	2	1	2	4	3	38	45	3.18182	1.18402	1.27007	2	1	2	2	2	1	1	2	1	2	3.22222	3.18182	2.88889
2	3.44444	3.88889	43	141	12	18	9	39	6	6	12	57	6	3	13	2	2	1	3	2	51	51	4	1.56173	1.67347	2	1	2	2	2	1	1	2	1	2	3.44444	4	3.88889
3	3.22222	3.22222	44	127	15	18	11	44	7	8	15	66	7	4	16	3	3	4	2	3	42	45	3.63636	1.30992	1.77432	2	1	2	2	2	1	1	2	1	2	3.22222	3.63636	3.22222
2	4	4	44	152	12	18	9	39	6	6	12	57	6	3	12	4	1	5	2	3	52	60	4	1.93943	1.77432	2	1	2	2	2	1	1	2	1	2	4	4	4
4	2.94444	2.55556	40	104	14	19	9	42	5	5	10	58	6	3	13	3	4	5	5	5	29	39	2.54545	0.0509132	1.37092	2	1	2	2	2	1	1	2	1	2	2.94444	2.54545	2.55556
3	3.22222	3.66667	43	133	16	20	12	48	8	8	16	72	8	4	16	4	1	2	1	2	47	47	3.81818	1.56173	1.67347	2	1	2	2	2	1	1	2	1	2	3.22222	3.81818	3.66667
3	3.33333	4	43	138	14	22	12	48	8	8	16	72	8	4	16	4	1	2	1	2	47	52	3.81818	1.81353	1.67347	2	1	2	2	2	1	1	2	1	2	3.33333	3.81818	4
2	3.27778	3	39	123	14	16	7	37	6	6	12	55	6	3	12	3	4	3	4	4	42	44	3.36364	1.30992	1.27007	2	1	2	2	2	1	1	2	1	2	3.27778	3.36364	3
2	4	4	44	152	16	24	12	52	8	8	16	76	8	4	16	3	2	4	3	3	52	60	4	1.93943	1.77432	2	1	2	2	2	1	1	2	1	2	4	4	4
4	4	4	44	152	16	24	12	52	8	8	16	76	8	4	16	1	1	2	2	2	52	60	4	1.93943	1.77432	2	1	2	2	2	1	1	2	1	2	4	4	4
5	3.61111	3.88889	42	143	12	18	9	39	6	6	12	57	6	3	16	1	3	1	3	2	51	54	3.90909	1.68763	1.57262	2	1	2	2	2	1	1	2	1	2	3.61111	3.90909	3.88889
4	3.22222	3.22222	40	130	13	20	11	44	2	2	4	54	6	3	15	4	3	2	4	4	46	47	3.90909	1.56173	1.37092	2	1	2	2	2	1	1	2	1	2	3.22222	3.90909	3.22222
3	3.61111	3.66667	40	135	14	18	8	40	7	6	13	60	7	4	14	1	2	4	3	3	43	56	3.36364	1.56173	1.37092	2	1	2	2	2	1	1	2	1	2	3.61111	3.36364	3.66667
2	3.38889	3.44444	39	130	14	20	12	46	6	7	13	65	6	3	10	3	1	1	2	2	44	51	3.45455	1.43582	1.27007	2	1	2	2	2	1	1	2	1	2	3.38889	3.45455	3.44444
3	3.5	3.44444	39	134	15	19	11	45	4	6	10	63	8	4	8	3	0	2	2	2	46	53	3.63636	1.56173	1.27007	2	1	2	2	2	1	1	2	1	2	3.5	3.63636	3.44444
2	3	3.44444	39	118	15	21	10	46	2	2	4	54	4	2	10	3	4	4	5	4	39	44	3	1.05812	1.27007	2	1	2	2	2	1	1	2	1	2	3	3	3.44444
2	3.05556	3.44444	44	117	14	21	9	44	4	5	9	59	6	3	10	3	4	2	4	4	37	40	2.81818	0.554517	1.77432	2	1	2	2	2	1	1	2	1	2	3.05556	2.81818	3.44444
3	3.61111	3.77778	42	140	14	17	8	39	7	8	15	61	7	4	16	1	1	5	4	3	48	53	3.72727	1.68763	1.57262	2	1	2	2	2	1	1	2	1	2	3.61111	3.72727	3.77778
2	2.88889	3.44444	39	119	14	19	10	43	6	7	13	63	7	4	12	3	1	5	3	3	35	48	3.27273	1.81353	1.27007	2	1	2	2	2	1	1	2	1	2	2.88889	3.27273	3.44444
3	3.33333	3.33333	39	128	16	16	7	39	5	6	11	57	7	4	11	1	3	2	3	3	45	48	3.45455	0.806319	1.27007	2	1	2	2	2	1	1	2	1	2	3.33333	3.45455	3.33333
3	3.72222	3.44444	41	137	11	10	8	29	4	7	11	45	5	3	12	3	2	2	2	3	45	55	3.54545	1.68763	1.47177	2	1	2	2	2	1	1	2	1	2	3.72222	3.54545	3.44444
3	3.44444	3.55556	40	135	12	21	12	45	5	8	13	66	8	4	14	1	3	5	5	4	47	50	3.72727	1.56173	1.37092	2	1	2	2	2	1	1	2	1	2	3.44444	3.72727	3.55556
2	4	4	44	152	16	24	12	52	8	8	16	76	8	4	16	1	2	1	2	2	52	60	4	1.93943	1.77432	2	1	2	2	2	1	1	2	1	2	4	4	4
3	4	4	44	152	16	24	12	52	8	8	16	76	8	4	16	1	0	3	4	2	52	60	4	1.93943	1.77432	2	1	2	2	2	1	1	2	1	2	4	4	4
4	3.22222	3.22222	39	127	16	21	11	48	6	8	14	70	8	4	13	2	0	2	2	2	43	49	3.63636	1.43582	1.27007	2	1	2	2	2	1	1	2	1	2	3.22222	3.63636	3.22222
2	3.5	3.22222	42	132	16	24	12	52	2	2	4	58	2	1	12	0	3	3	2	2	45	49	3.63636	1.30992	1.57262	2	1	2	2	2	1	1	2	1	2	3.5	3.63636	3.22222
3	3.38889	3.55556	40	133	11	11	4	26	6	6	12	43	5	3	12	4	2	2	4	3	45	51	3.63636	1.30992	1.37092	2	1	2	2	2	1	1	2	1	2	3.38889	3.63636	3.55556
1	2.94444	3.22222	40	120	15	17	9	41	4	8	12	59	6	3	10	2	2	1	1	2	38	46	3.45455	1.43582	1.37092	2	1	2	2	2	1	1	2	1	2	2.94444	3.45455	3.22222
1	3.72222	4	44	147	16	24	12	52	8	8	16	76	8	4	12	2	2	1	1	2	51	56	4	1.93943	1.77432	2	1	2	2	2	1	1	2	1	2	3.72222	4	4
2	3.38889	3.77778	41	132	15	19	6	40	6	8	14	60	6	3	11	1	3	1	1	2	45	50	3.36364	1.30992	1.47177	2	1	2	2	2	1	1	2	1	2	3.38889	3.36364	3.77778
3	3.05556	3	39	114	16	20	12	48	8	8	16	71	7	4	12	1	4	3	1	3	37	41	2.90909	0.428616	1.27007	2	1	2	2	2	1	1	2	1	2	3.05556	2.90909	3
2	3.77778	4	44	148	16	23	12	51	8	8	16	75	8	4	15	2	2	1	2	2	49	59	4	1.93943	1.77432	2	1	2	2	2	1	1	2	1	2	3.77778	4	4
3	3.61111	3.77778	41	138	15	21	10	46	6	7	13	66	7	4	16	2	3	2	3	3	49	51	3.54545	1.68763	1.47177	2	1	2	2	2	1	1	2	1	2	3.61111	3.54545	3.77778
1	3.44444	3.77778	41	140	12	18	9	39	5	6	11	56	6	3	12	2	2	3	3	3	47	56	4	1.93943	1.47177	2	1	2	2	2	1	1	2	1	2	3.44444	4	3.77778
3	3.83333	3.44444	42	143	16	24	12	52	8	8	16	76	8	4	12	4	5	3	3	4	49	56	3.90909	1.56173	1.57262	2	1	2	2	2	1	1	2	1	2	3.83333	3.90909	3.44444
5	3.77778	4	40	144	16	24	12	52	8	8	16	76	8	4	12	3	1	3	3	3	52	56	3.63636	1.93943	1.37092	2	1	2	2	2	1	1	2	1	2	3.77778	3.63636	4
2	3.88889	4	43	150	8	12	6	26	4	4	8	38	4	2	15	2	1	1	0	1	51	60	4	1.93943	1.67347	2	1	2	2	2	1	1	2	1	2	3.88889	4	4
3	3.88889	3.88889	43	146	14	21	8	43	7	7	14	63	6	3	13	2	3	2	2	3	48	59	3.72727	1.81353	1.67347	2	1	2	2	2	1	1	2	1	2	3.88889	3.72727	3.88889
3	3.5	3.55556	39	134	15	24	12	51	6	7	13	72	8	4	14	1	3	2	1	2	47	50	3.54545	1.93943	1.27007	2	1	2	2	2	1	1	2	1	2	3.5	3.54545	3.55556
5	3.94444	3.88889	43	150	16	24	12	52	8	8	16	76	8	4	16	3	2	1	5	3	52	59	4	1.81353	1.67347	2	1	2	2	2	1	1	2	1	2	3.94444	4	3.88889
1	3.27778	3.77778	41	130	16	21	10	47	7	8	15	70	8	4	15	2	2	3	3	3	48	45	3.36364	1.56173	1.47177	2	1	2	2	2	1	1	2	1	2	3.27778	3.36364	3.77778
4	3.5	4	43	143	16	24	11	51	7	7	14	72	7	4	12	2	3	2	0	2	48	56	4	1.68763	1.67347	2	1	2	2	2	1	1	2	1	2	3.5	4	4
2	4	4	44	152	16	24	12	52	8	8	16	76	8	4	16	1	1	2	1	2	52	60	4	1.93943	1.77432	2	1	2	2	2	1	1	2	1	2	4	4	4
4	3.66667	3.77778	44	144	16	24	12	52	8	8	16	76	8	4	14	2	1	2	0	2	47	57	4	1.81353	1.77432	2	1	2	2	2	1	1	2	1	2	3.66667	4	3.77778
1	3.11111	3.66667	39	128	16	19	9	44	8	8	16	67	7	4	14	2	2	3	4	3	47	46	3.54545	1.18402	1.27007	2	1	2	2	2	1	1	2	1	2	3.11111	3.54545	3.66667
1	3.77778	4	44	147	16	23	12	51	8	8	16	75	8	4	16	2	3	2	2	3	52	55	3.90909	1.56173	1.77432	2	1	2	2	2	1	1	2	1	2	3.77778	3.90909	4
2	3.66667	4	44	146	14	21	10	45	7	7	14	66	7	4	14	2	2	1	1	2	49	57	4	1.93943	1.77432	2	1	2	2	2	1	1	2	1	2	3.66667	4	4
1	3.44444	3.77778	43	138	16	24	12	52	8	8	16	76	8	4	12	1	2	0	1	1	47	52	3.81818	1.68763	1.67347	2	1	2	2	2	1	1	2	1	2	3.44444	3.81818	3.77778
5	3.72222	3.77778	43	143	16	24	12	52	7	6	13	72	7	4	12	1	0	2	4	2	48	56	3.81818	1.68763	1.67347	2	1	2	2	2	1	1	2	1	2	3.72222	3.81818	3.77778
3	3.72222	3.88889	42	144	16	21	10	47	8	8	16	70	7	4	16	1	2	3	0	2	49	57	3.81818	1.81353	1.57262	2	1	2	2	2	1	1	2	1	2	3.72222	3.81818	3.88889
1	3.33333	3.22222	39	123	14	18	9	41	6	7	13	61	7	4	15	3	2	4	4	4	42	45	3.09091	1.18402	1.27007	2	1	2	2	2	1	1	2	1	2	3.33333	3.09091	3.22222
2	3.77778	3.88889	40	142	10	16	9	35	4	2	6	46	5	3	8	2	1	2	3	2	50	56	3.54545	1.68763	1.37092	2	1	2	2	2	1	1	2	1	2	3.77778	3.54545	3.88889
1	3.5	2.77778	41	130	16	15	9	40	2	2	4	51	7	4	15	3	4	3	2	3	41	51	3.81818	1.18402	1.47177	2	1	2	2	2	1	1	2	1	2	3.5	3.81818	2.77778
2	4	4	44	152	16	24	12	52	8	8	16	76	8	4	16	2	0	2	1	2	52	60	4	1.93943	1.77432	2	1	2	2	2	1	1	2	1	2	4	4	4
1	4	4	44	152	8	12	6	26	4	4	8	38	4	2	12	0	1	1	2	1	52	60	4	1.93943	1.77432	2	1	2	2	2	1	1	2	1	2	4	4	4
3	3.11111	3.22222	40	127	12	24	10	46	5	7	12	64	6	3	11	4	3	4	3	4	43	48	3.81818	1.30992	1.37092	2	1	2	2	2	1	1	2	1	2	3.11111	3.81818	3.22222
3	2.94444	3.11111	41	121	11	23	10	44	5	6	11	62	7	4	11	4	3	4	3	4	38	46	3.63636	1.18402	1.47177	2	1	2	2	2	1	1	2	1	2	2.94444	3.63636	3.11111
3	4	4	44	152	16	24	12	52	8	8	16	76	8	4	16	1	2	3	2	2	52	60	4	1.93943	1.77432	2	1	2	2	2	1	1	2	1	2	4	4	4
4	3.05556	2.77778	40	115	12	21	8	41	3	3	6	54	7	4	14	2	3	3	5	4	37	41	3.18182	0.554517	1.37092	2	1	2	2	2	1	1	2	1	2	3.05556	3.18182	2.77778
2	3.61111	3.55556	40	128	13	15	8	36	5	7	12	53	5	3	10	2	1	3	2	2	41	50	2.81818	1.56173	1.37092	2	1	2	2	2	1	1	2	1	2	3.61111	2.81818	3.55556
3	4	3.55556	44	144	16	24	12	52	8	8	16	76	8	4	16	2	1	0	2	2	52	52	3.63636	0.93222	1.77432	2	1	2	2	2	1	1	2	1	2	4	3.63636	3.55556
4	3.55556	3.66667	39	139	15	20	12	47	8	8	16	71	8	4	15	2	5	4	4	4	49	54	3.81818	1.68763	1.27007	2	1	2	2	2	1	1	2	1	2	3.55556	3.81818	3.66667
1	3.22222	3.44444	43	132	16	19	11	46	7	8	15	67	6	3	14	3	2	3	2	3	43	50	3.90909	1.05812	1.67347	2	1	2	2	2	1	1	2	1	2	3.22222	3.90909	3.44444
4	4	4	44	152	16	24	12	52	8	8	16	76	8	4	14	5	5	5	5	5	52	60	4	1.93943	1.77432	2	1	2	2	2	1	1	2	1	2	4	4	4
3	3.94444	4	44	151	16	24	12	52	8	8	16	76	8	4	15	1	2	3	1	2	51	60	4	1.93943	1.77432	2	1	2	2	2	1	1	2	1	2	3.94444	4	4
3	3.05556	3.55556	39	128	15	17	10	42	6	6	12	60	6	3	13	2	2	4	5	4	43	50	3.72727	1.43582	1.27007	2	1	2	2	2	1	1	2	1	2	3.05556	3.72727	3.55556
1	4	4	44	152	16	24	12	52	8	8	16	76	8	4	16	1	1	3	2	2	52	60	4	1.93943	1.77432	2	1	2	2	2	1	1	2	1	2	4	4	4
3	3.5	3.44444	39	129	16	17	9	42	5	5	10	60	8	4	16	3	2	3	2	3	42	51	3.18182	1.05812	1.27007	2	1	2	2	2	1	1	2	1	2	3.5	3.18182	3.44444
2	3.16667	3.77778	39	120	10	14	9	33	3	8	11	48	4	2	7	4	2	1	1	2	42	43	2.63636	0.93222	1.27007	2	1	2	2	2	1	1	2	1	2	3.16667	2.63636	3.77778
3	3.05556	3.66667	42	129	14	24	6	44	4	4	8	56	4	2	7	1	3	1	5	3	43	48	3.72727	1.30992	1.57262	2	1	2	2	2	1	1	2	1	2	3.05556	3.72727	3.66667
